# Supplementary material for: Optimization of TaqMan-based quantitative PCR diagnosis for Entamoeba histolytica using droplet digital PCR
Source: PLoS Negl Trop Dis. 2025 Jun 5;19(6):e0012935. doi: 10.1371/journal.pntd.0012935 (PMC12165414; doi:10.1371/journal.pntd.0012935)
Supplement: S1 Data — (XLSX) [file pntd.0012935.s001.xlsx]

## Sheet: Suppl_1
Sample name	Ct value by qPCR		Average qPCR	APD from ddPCR				Average ddPCR	Bristol scale	Sample type	Result of O&P	Clinical data	Complications
DDQ-1	25.1	25.1857	25.1	3143	2305	3118	3943	3127.25	5	Stool	Cysts of Entamoeba sp.	Asymptomatic
DDQ-2	32.5	32.8	32.7	19	18	41	39	29.25	6	Stool	Trophozoites and cysts of E, histolytica	Colitis
DDQ-3	39.7	38.6	39.2	1	0	3	0	0	2	Stool	Negative	Asymptomatic
DDQ-4	37.8	37.5	37.6	17	9	15	15	14	N/A (d/t Intestinal fluids)	Intestinal fluids	Negative	Colitis
DDQ-5	38.3	38.9	38.6	3	2	1	0	0	3	Stool	Negative	Asymptomatic
DDQ-6	27.6	27.5	27.5	484	301	882	517	546	6	Stool	Cysts of E, histolytica	Colitis	PLWH
DDQ-7	ud	ud	ud	0	0	0	0	0	6	Stool	Negative	Asymptomatic
DDQ-8	ud	ud	ud	0	0	0	1	0	3	Stool	Negative	Asymptomatic
DDQ-9	38.1	38.2	38.2	0	0	1	1	0	5	Stool	Negative	Asymptomatic
DDQ-10	37.1	37.8	37.5	9	16	23	24	17	5	Stool	Negative	Asymptomatic
DDQ-11	37.6	37.2	37.4	1	0	1	0	0	4	Stool	Negative	Asymptomatic
DDQ-12	37.7	38.9	38.3	0	0	0	1	0	5	Stool	Negative	Asymptomatic
DDQ-13	ud	39.6	ud	8	5	5	7	6.25	6	Stool	Negative	Asymptomatic
DDQ-14	ud	ud	ud	0	0	0	0	0	2	Stool	Negative	Asymptomatic
DDQ-15	ud	ud	ud	0	0	0	0	0	4	Stool	Negative	Asymptomatic
DDQ-16	37.4	37.6	37.5	13	4	7	7	7.75	6	Stool	Negative	Asymptomatic
DDQ-17	ud	ud	ud	0	0	0	0	0	6	Stool	Negative	Asymptomatic
DDQ-18	ud	ud	ud	0	0	1	0	0	6	Stool	Negative	Colitis
DDQ-19	ud	ud	ud	0	1	1	0	0	6	Stool	Negative	Asymptomatic
DDQ-20	ud	ud	ud	1	1	1	0	0	4	Stool	Negative	Asymptomatic
DDQ-21	ud	ud	ud	1	0	1	0	0	6	Stool	Negative	Asymptomatic
DDQ-22	ud	ud	ud	2	0	0	3	0	6	Stool	Negative	Asymptomatic
DDQ-23	ud	ud	ud	0	0	0	0	0	4	Stool	Negative	Asymptomatic
DDQ-24	ud	ud	ud	0	0	0	0	0	6	Stool	Negative	Asymptomatic
DDQ-25	38.2	37.3	37.7	6	1	5	2	3.5	4	Stool	Giardia lamblia	Colitis
DDQ-26	ud	ud	ud	1	0	0	0	0	6	Stool	Negative	Asymptomatic
DDQ-27	ud	ud	ud	0	0	0	0	0	6	Stool	Negative	Asymptomatic
DDQ-28	ud	ud	ud	0	0	0	0	0	2	Stool	Negative	Asymptomatic
DDQ-29	ud	ud	ud	0	0	0	1	0	5	Stool	Negative	Asymptomatic
DDQ-30	ud	ud	ud	0	0	0	2	0	6	Stool	Negative	Asymptomatic
DDQ-31	ud	ud	ud	0	11	0	1	0	6	Stool	Negative	Asymptomatic
DDQ-32	ud	ud	ud	0	9	0	1	0	5	Stool	Negative	Asymptomatic
DDQ-33	ud	ud	ud	1	0	0	0	0	5	Stool	Negative	Asymptomatic
DDQ-34	ud	ud	ud	0	0	0	0	0	6	Stool	Negative	Colitis
DDQ-35	ud	ud	ud	0	0	1	0	0	6	Stool	Negative	Colitis
DDQ-36	22.4	22.4	22.4	3886	7631	8665	7256	6859.5	5	Stool	Cysts of Entamoeba sp.	Colitis	PLWH
DDQ-37	ud	38.7	ud	0	1	0	0	0	7	Stool	Negative	Asymptomatic
DDQ-38	ud	ud	ud	4	0	1	1	0	7	Stool	Cysts of Giardia sp. and Entamoeba sp.	Asymptomatic
DDQ-39	ud	39.3	ud	5	4	1	2	3	3	Stool	Negative	Asymptomatic
DDQ-40	28.5	28.5	28.5	232	200	324	273	257.25	5	Stool	Negative	Asymptomatic
DDQ-41	ud	38.3	ud	0	4	0	1	0	6	Stool	Negative	Colitis	PLWH
DDQ-42	ud	ud	ud	0	0	1	1	0	7	Stool	Negative	Asymptomatic
DDQ-43	ud	ud	ud	0	0	0	0	0	7	Stool	Negative	Asymptomatic
DDQ-44	37	36.8	36.4	2	0	1	0	0	N/A (d/t Intestinal fluids)	Intestinal fluids	N/A (d/t Intestinal fluids)	Colitis
DDQ-45	ud	37.8	ud	0	0	0	1	0	7	Stool	Negative	Colitis
DDQ-46	35.7	35.8	35.7	4	1	2	2	2.25	N/A (d/t Intestinal fluids)	Intestinal fluids	Trophozoites and cysts of Entamoepa sp.	Asymptomatic
DDQ-47	ud	ud	ud	0	5	0	1	0	6	Stool	Cysts of Giardia sp. and Oocysts of Cryptosporidium sp.	Colitis
DDQ-48	ud	ud	ud	2	0	0	0	0	6	Stool	Negative	Asymptomatic
DDQ-49	ud	ud	ud	1	4	5	8	4.5	6	Stool	Cysts of Entamoeba sp.	Colitis
DDQ-50	ud	38.8	ud	1	1	0	2	0	5	Stool	Negative	Asymptomatic
DDQ-51	ud	ud	ud	0	0	0	0	0	5	Stool	Cysts of Entamoeba sp.	Colitis
DDQ-52	ud	ud	ud	0	4	0	0	0	7	Stool	Negative	Ulcerative colitis
DDQ-53	28.1	27.9	28	217	252	158	211	209.5	7	Stool	Cysts of Entamoeba sp.	Liver abscess
DDQ-54	ud	ud	ud	1	1	0	0	0	4	Stool	Cysts of Entamoeba sp. and Giardia sp.	Colitis
DDQ-55	27	27	27	360	467	361	451	409.75	4	Stool	Cysts of Entamoeba sp.	Liver abscess	PLWH
DDQ-56	ud	ud	ud	0	0	0	2	0	5	Stool	Giardia lamblia	Colitis
DDQ-57	ud	ud	ud	0	0	0	0	0	5	Stool	Giardia lamblia	Colitis	PLWH
DDQ-58	ud	ud	ud	0	0	0	1	0	7	Stool	Giardia lamblia	Asymptomatic	PLWH
DDQ-59	ud	ud	ud	1	0	0	1	0	4	Stool	Giardia lamblia	Colitis	PLWH
DDQ-60	ud	ud	ud	0	0	0	0	0	7	Stool	Cysts of Giardia sp. and Entamoeba sp.	Asymptomatic	PLWH
DDQ-61	ud	ud	ud	3	2	3	1	2.25	5	Stool	Negative	Colitis	PLWH
DDQ-62	37.4	37.2	37.3	5	3	0	0	0	6	Stool	Cysts of Giardia sp.	Colitis	PLWH
DDQ-63	24.6	24.5	24.5	414	750	642	483	572.25	6	Stool	Negative	Liver abscess	PLWH
DDQ-64	31.9	31.7	31.8	5	5	6	6	5.5	N/A (d/t Preural effusions)	Pleural effusions	Negative	Liver abscess	PLWH
DDQ-65	31.6	31.6	31.6	10	13	7	10	10	N/A (d/t Preural effusions)	Pleural effusions	Negative	Liver abscess	PLWH
DDQ-66	24.5	24.3	24.4	734	1148	905	688	868.75	N/A (d/t Liver abscess)	Liver abscess	Negative	Liver abscess	PLWH
N/A: Not Applicable, d/t: due to, ud: undetermined, VCT: Voluntary Counseling and Testing, PLWH: People living with HIV
