# Supplementary material for: Optimization of TaqMan-based quantitative PCR diagnosis for Entamoeba histolytica using droplet digital PCR
Source: PLoS Negl Trop Dis. 2025 Jun 5;19(6):e0012935. doi: 10.1371/journal.pntd.0012935 (PMC12165414; doi:10.1371/journal.pntd.0012935)
Supplement: S2 Data — (XLSX) [file pntd.0012935.s002.xlsx]

## Sheet: Sheet1
Contig	Length	DDQ-13	DDQ-10	DDQ-16	DDQ-55	DDQ-47	Total
NW_001916323	1031	0	0	25	0	0	25
NW_001915840	1771	13	2	0	3	0	22
NW_001914871	154425	0	0	0	4	0	4
NW_001914862	188109	0	0	0	4	0	4
NW_001915536	3658	0	0	0	2	0	2
NW_001915418	5497	0	0	0	2	0	2
NW_001915324	8906	0	0	0	2	0	2
NW_001915213	14405	0	0	0	2	0	2
NW_001915160	17313	0	0	0	2	0	2
NW_001915005	41490	0	0	0	2	0	2
NW_001914996	43488	0	0	0	2	0	2
NW_001914990	45399	0	0	0	2	0	2
NW_001914981	47730	0	0	0	2	0	2
NW_001914979	48201	0	0	0	2	0	2
NW_001914970	49453	0	0	0	2	0	2
NW_001914965	49865	0	0	0	2	0	2
NW_001914948	56520	0	0	0	2	0	2
NW_001914940	58471	0	0	0	2	0	2
NW_001914930	64584	0	0	0	2	0	2
NW_001914922	71103	0	0	0	2	0	2
NW_001914904	84158	0	0	0	2	0	2
NW_001914898	92855	0	0	0	2	0	2
NW_001914887	108140	0	0	0	2	0	2
NW_001914876	135674	0	0	0	2	0	2
NW_001914872	149772	0	0	0	2	0	2
NW_001914868	163464	0	0	0	2	0	2
NW_001914861	210398	0	0	0	2	0	2
NW_001915606	2958	0	0	0	1	0	1
NW_001915489	4233	0	0	0	1	0	1
NW_001915413	5657	0	0	0	1	0	1
NW_001915405	6010	0	0	0	1	0	1
NW_001915194	15339	0	0	0	1	0	1
NW_001915152	18396	0	0	0	1	0	1
NW_001915039	33909	0	0	0	1	0	1
NW_001914925	68938	0	0	0	1	0	1
NW_001914924	69317	0	0	0	1	0	1
NW_001914900	90489	0	0	0	1	0	1
NW_001916388	906	0	0	0	0	0	0
NW_001916387	1000	0	0	0	0	0	0
NW_001916386	1000	0	0	0	0	0	0
NW_001916385	1001	0	0	0	0	0	0
NW_001916384	1002	0	0	0	0	0	0
NW_001916383	1002	0	0	0	0	0	0
NW_001916382	1002	0	0	0	0	0	0
NW_001916381	1002	0	0	0	0	0	0
NW_001916380	1003	0	0	0	0	0	0
NW_001916379	1003	0	0	0	0	0	0
NW_001916378	1004	0	0	0	0	0	0
NW_001916377	1005	0	0	0	0	0	0
NW_001916376	1007	0	0	0	0	0	0
NW_001916375	1007	0	0	0	0	0	0
NW_001916374	1008	0	0	0	0	0	0
NW_001916373	1008	0	0	0	0	0	0
NW_001916372	1009	0	0	0	0	0	0
NW_001916371	1009	0	0	0	0	0	0
NW_001916370	1010	0	0	0	0	0	0
NW_001916369	1010	0	0	0	0	0	0
NW_001916368	1010	0	0	0	0	0	0
NW_001916367	1011	0	0	0	0	0	0
NW_001916366	1011	0	0	0	0	0	0
NW_001916365	1012	0	0	0	0	0	0
NW_001916364	1012	0	0	0	0	0	0
NW_001916363	1012	0	0	0	0	0	0
NW_001916362	1012	0	0	0	0	0	0
NW_001916361	1012	0	0	0	0	0	0
NW_001916360	1012	0	0	0	0	0	0
NW_001916359	1013	0	0	0	0	0	0
NW_001916358	1013	0	0	0	0	0	0
NW_001916357	1013	0	0	0	0	0	0
NW_001916356	1014	0	0	0	0	0	0
NW_001916355	1014	0	0	0	0	0	0
NW_001916354	1014	0	0	0	0	0	0
NW_001916353	1015	0	0	0	0	0	0
NW_001916352	1016	0	0	0	0	0	0
NW_001916351	1016	0	0	0	0	0	0
NW_001916350	1017	0	0	0	0	0	0
NW_001916349	1017	0	0	0	0	0	0
NW_001916348	1017	0	0	0	0	0	0
NW_001916347	1018	0	0	0	0	0	0
NW_001916346	1018	0	0	0	0	0	0
NW_001916345	1018	0	0	0	0	0	0
NW_001916344	1019	0	0	0	0	0	0
NW_001916343	1019	0	0	0	0	0	0
NW_001916342	1019	0	0	0	0	0	0
NW_001916341	1020	0	0	0	0	0	0
NW_001916340	1020	0	0	0	0	0	0
NW_001916339	1020	0	0	0	0	0	0
NW_001916338	1021	0	0	0	0	0	0
NW_001916337	1021	0	0	0	0	0	0
NW_001916336	1021	0	0	0	0	0	0
NW_001916335	1023	0	0	0	0	0	0
NW_001916334	1023	0	0	0	0	0	0
NW_001916333	1024	0	0	0	0	0	0
NW_001916332	1025	0	0	0	0	0	0
NW_001916331	1026	0	0	0	0	0	0
NW_001916330	1026	0	0	0	0	0	0
NW_001916329	1026	0	0	0	0	0	0
NW_001916328	1026	0	0	0	0	0	0
NW_001916327	1026	0	0	0	0	0	0
NW_001916326	1027	0	0	0	0	0	0
NW_001916325	1030	0	0	0	0	0	0
NW_001916324	1031	0	0	0	0	0	0
NW_001916322	1032	0	0	0	0	0	0
NW_001916321	1032	0	0	0	0	0	0
NW_001916320	1032	0	0	0	0	0	0
NW_001916319	1033	0	0	0	0	0	0
NW_001916318	1033	0	0	0	0	0	0
NW_001916317	1034	0	0	0	0	0	0
NW_001916316	1034	0	0	0	0	0	0
NW_001916315	1035	0	0	0	0	0	0
NW_001916314	1036	0	0	0	0	0	0
NW_001916313	1037	0	0	0	0	0	0
NW_001916312	1037	0	0	0	0	0	0
NW_001916311	1037	0	0	0	0	0	0
NW_001916310	1038	0	0	0	0	0	0
NW_001916309	1038	0	0	0	0	0	0
NW_001916308	1039	0	0	0	0	0	0
NW_001916307	1039	0	0	0	0	0	0
NW_001916306	1040	0	0	0	0	0	0
NW_001916305	1041	0	0	0	0	0	0
NW_001916304	1043	0	0	0	0	0	0
NW_001916303	1043	0	0	0	0	0	0
NW_001916302	1044	0	0	0	0	0	0
NW_001916301	1045	0	0	0	0	0	0
NW_001916300	1045	0	0	0	0	0	0
NW_001916299	1046	0	0	0	0	0	0
NW_001916298	1046	0	0	0	0	0	0
NW_001916297	1047	0	0	0	0	0	0
NW_001916296	1048	0	0	0	0	0	0
NW_001916295	1048	0	0	0	0	0	0
NW_001916294	1049	0	0	0	0	0	0
NW_001916293	1051	0	0	0	0	0	0
NW_001916292	1053	0	0	0	0	0	0
NW_001916291	1053	0	0	0	0	0	0
NW_001916290	1053	0	0	0	0	0	0
NW_001916289	1054	0	0	0	0	0	0
NW_001916288	1055	0	0	0	0	0	0
NW_001916287	1055	0	0	0	0	0	0
NW_001916286	1056	0	0	0	0	0	0
NW_001916285	1056	0	0	0	0	0	0
NW_001916284	1057	0	0	0	0	0	0
NW_001916283	1057	0	0	0	0	0	0
NW_001916282	1058	0	0	0	0	0	0
NW_001916281	1059	0	0	0	0	0	0
NW_001916280	1060	0	0	0	0	0	0
NW_001916279	1060	0	0	0	0	0	0
NW_001916278	1062	0	0	0	0	0	0
NW_001916277	1062	0	0	0	0	0	0
NW_001916276	1062	0	0	0	0	0	0
NW_001916275	1062	0	0	0	0	0	0
NW_001916274	1063	0	0	0	0	0	0
NW_001916273	1063	0	0	0	0	0	0
NW_001916272	1064	0	0	0	0	0	0
NW_001916271	1064	0	0	0	0	0	0
NW_001916270	1064	0	0	0	0	0	0
NW_001916269	1065	0	0	0	0	0	0
NW_001916268	1065	0	0	0	0	0	0
NW_001916267	1067	0	0	0	0	0	0
NW_001916266	1068	0	0	0	0	0	0
NW_001916265	1069	0	0	0	0	0	0
NW_001916264	1070	0	0	0	0	0	0
NW_001916263	1070	0	0	0	0	0	0
NW_001916262	1071	0	0	0	0	0	0
NW_001916261	1072	0	0	0	0	0	0
NW_001916260	1072	0	0	0	0	0	0
NW_001916259	1072	0	0	0	0	0	0
NW_001916258	1073	0	0	0	0	0	0
NW_001916257	1074	0	0	0	0	0	0
NW_001916256	1074	0	0	0	0	0	0
NW_001916255	1075	0	0	0	0	0	0
NW_001916254	1077	0	0	0	0	0	0
NW_001916253	1078	0	0	0	0	0	0
NW_001916252	1078	0	0	0	0	0	0
NW_001916251	1079	0	0	0	0	0	0
NW_001916250	1079	0	0	0	0	0	0
NW_001916249	1081	0	0	0	0	0	0
NW_001916248	1082	0	0	0	0	0	0
NW_001916247	1082	0	0	0	0	0	0
NW_001916246	1083	0	0	0	0	0	0
NW_001916245	1085	0	0	0	0	0	0
NW_001916244	1087	0	0	0	0	0	0
NW_001916243	1087	0	0	0	0	0	0
NW_001916242	1087	0	0	0	0	0	0
NW_001916241	1089	0	0	0	0	0	0
NW_001916240	1090	0	0	0	0	0	0
NW_001916239	1091	0	0	0	0	0	0
NW_001916238	1091	0	0	0	0	0	0
NW_001916237	1092	0	0	0	0	0	0
NW_001916236	1092	0	0	0	0	0	0
NW_001916235	1092	0	0	0	0	0	0
NW_001916234	1093	0	0	0	0	0	0
NW_001916233	1094	0	0	0	0	0	0
NW_001916232	1095	0	0	0	0	0	0
NW_001916231	1095	0	0	0	0	0	0
NW_001916230	1095	0	0	0	0	0	0
NW_001916229	1096	0	0	0	0	0	0
NW_001916228	1097	0	0	0	0	0	0
NW_001916227	1098	0	0	0	0	0	0
NW_001916226	1098	0	0	0	0	0	0
NW_001916225	1100	0	0	0	0	0	0
NW_001916224	1100	0	0	0	0	0	0
NW_001916223	1100	0	0	0	0	0	0
NW_001916222	1101	0	0	0	0	0	0
NW_001916221	1102	0	0	0	0	0	0
NW_001916220	1102	0	0	0	0	0	0
NW_001916219	1105	0	0	0	0	0	0
NW_001916218	1105	0	0	0	0	0	0
NW_001916217	1108	0	0	0	0	0	0
NW_001916216	1108	0	0	0	0	0	0
NW_001916215	1108	0	0	0	0	0	0
NW_001916214	1110	0	0	0	0	0	0
NW_001916213	1111	0	0	0	0	0	0
NW_001916212	1111	0	0	0	0	0	0
NW_001916211	1115	0	0	0	0	0	0
NW_001916210	1117	0	0	0	0	0	0
NW_001916209	1119	0	0	0	0	0	0
NW_001916208	1119	0	0	0	0	0	0
NW_001916207	1119	0	0	0	0	0	0
NW_001916206	1119	0	0	0	0	0	0
NW_001916205	1120	0	0	0	0	0	0
NW_001916204	1121	0	0	0	0	0	0
NW_001916203	1122	0	0	0	0	0	0
NW_001916202	1123	0	0	0	0	0	0
NW_001916201	1124	0	0	0	0	0	0
NW_001916200	1124	0	0	0	0	0	0
NW_001916199	1125	0	0	0	0	0	0
NW_001916198	1126	0	0	0	0	0	0
NW_001916197	1129	0	0	0	0	0	0
NW_001916196	1129	0	0	0	0	0	0
NW_001916195	1129	0	0	0	0	0	0
NW_001916194	1131	0	0	0	0	0	0
NW_001916193	1132	0	0	0	0	0	0
NW_001916192	1133	0	0	0	0	0	0
NW_001916191	1134	0	0	0	0	0	0
NW_001916190	1134	0	0	0	0	0	0
NW_001916189	1135	0	0	0	0	0	0
NW_001916188	1135	0	0	0	0	0	0
NW_001916187	1136	0	0	0	0	0	0
NW_001916186	1137	0	0	0	0	0	0
NW_001916185	1138	0	0	0	0	0	0
NW_001916184	1140	0	0	0	0	0	0
NW_001916183	1141	0	0	0	0	0	0
NW_001916182	1142	0	0	0	0	0	0
NW_001916181	1143	0	0	0	0	0	0
NW_001916180	1144	0	0	0	0	0	0
NW_001916179	1144	0	0	0	0	0	0
NW_001916178	1146	0	0	0	0	0	0
NW_001916177	1147	0	0	0	0	0	0
NW_001916176	1147	0	0	0	0	0	0
NW_001916175	1147	0	0	0	0	0	0
NW_001916174	1151	0	0	0	0	0	0
NW_001916173	1152	0	0	0	0	0	0
NW_001916172	1152	0	0	0	0	0	0
NW_001916171	1153	0	0	0	0	0	0
NW_001916170	1154	0	0	0	0	0	0
NW_001916169	1154	0	0	0	0	0	0
NW_001916168	1155	0	0	0	0	0	0
NW_001916167	1155	0	0	0	0	0	0
NW_001916166	1155	0	0	0	0	0	0
NW_001916165	1157	0	0	0	0	0	0
NW_001916164	1161	0	0	0	0	0	0
NW_001916163	1161	0	0	0	0	0	0
NW_001916162	1161	0	0	0	0	0	0
NW_001916161	1161	0	0	0	0	0	0
NW_001916160	1161	0	0	0	0	0	0
NW_001916159	1161	0	0	0	0	0	0
NW_001916158	1162	0	0	0	0	0	0
NW_001916157	1163	0	0	0	0	0	0
NW_001916156	1164	0	0	0	0	0	0
NW_001916155	1164	0	0	0	0	0	0
NW_001916154	1165	0	0	0	0	0	0
NW_001916153	1167	0	0	0	0	0	0
NW_001916152	1167	0	0	0	0	0	0
NW_001916151	1169	0	0	0	0	0	0
NW_001916150	1170	0	0	0	0	0	0
NW_001916149	1171	0	0	0	0	0	0
NW_001916148	1171	0	0	0	0	0	0
NW_001916147	1172	0	0	0	0	0	0
NW_001916146	1172	0	0	0	0	0	0
NW_001916145	1172	0	0	0	0	0	0
NW_001916144	1173	0	0	0	0	0	0
NW_001916143	1173	0	0	0	0	0	0
NW_001916142	1174	0	0	0	0	0	0
NW_001916141	1175	0	0	0	0	0	0
NW_001916140	1177	0	0	0	0	0	0
NW_001916139	1178	0	0	0	0	0	0
NW_001916138	1178	0	0	0	0	0	0
NW_001916137	1184	0	0	0	0	0	0
NW_001916136	1185	0	0	0	0	0	0
NW_001916135	1187	0	0	0	0	0	0
NW_001916134	1188	0	0	0	0	0	0
NW_001916133	1188	0	0	0	0	0	0
NW_001916132	1188	0	0	0	0	0	0
NW_001916131	1191	0	0	0	0	0	0
NW_001916130	1193	0	0	0	0	0	0
NW_001916129	1195	0	0	0	0	0	0
NW_001916128	1196	0	0	0	0	0	0
NW_001916127	1197	0	0	0	0	0	0
NW_001916126	1198	0	0	0	0	0	0
NW_001916125	1198	0	0	0	0	0	0
NW_001916124	1199	0	0	0	0	0	0
NW_001916123	1202	0	0	0	0	0	0
NW_001916122	1204	0	0	0	0	0	0
NW_001916121	1207	0	0	0	0	0	0
NW_001916120	1207	0	0	0	0	0	0
NW_001916119	1209	0	0	0	0	0	0
NW_001916118	1212	0	0	0	0	0	0
NW_001916117	1212	0	0	0	0	0	0
NW_001916116	1213	0	0	0	0	0	0
NW_001916115	1215	0	0	0	0	0	0
NW_001916114	1218	0	0	0	0	0	0
NW_001916113	1220	0	0	0	0	0	0
NW_001916112	1220	0	0	0	0	0	0
NW_001916111	1221	0	0	0	0	0	0
NW_001916110	1222	0	0	0	0	0	0
NW_001916109	1222	0	0	0	0	0	0
NW_001916108	1223	0	0	0	0	0	0
NW_001916107	1224	0	0	0	0	0	0
NW_001916106	1226	0	0	0	0	0	0
NW_001916105	1228	0	0	0	0	0	0
NW_001916104	1229	0	0	0	0	0	0
NW_001916103	1229	0	0	0	0	0	0
NW_001916102	1229	0	0	0	0	0	0
NW_001916101	1230	0	0	0	0	0	0
NW_001916100	1231	0	0	0	0	0	0
NW_001916099	1231	0	0	0	0	0	0
NW_001916098	1231	0	0	0	0	0	0
NW_001916097	1233	0	0	0	0	0	0
NW_001916096	1234	0	0	0	0	0	0
NW_001916095	1235	0	0	0	0	0	0
NW_001916094	1239	0	0	0	0	0	0
NW_001916093	1240	0	0	0	0	0	0
NW_001916092	1240	0	0	0	0	0	0
NW_001916091	1241	0	0	0	0	0	0
NW_001916090	1244	0	0	0	0	0	0
NW_001916089	1251	0	0	0	0	0	0
NW_001916088	1253	0	0	0	0	0	0
NW_001916087	1253	0	0	0	0	0	0
NW_001916086	1254	0	0	0	0	0	0
NW_001916085	1254	0	0	0	0	0	0
NW_001916084	1254	0	0	0	0	0	0
NW_001916083	1256	0	0	0	0	0	0
NW_001916082	1257	0	0	0	0	0	0
NW_001916081	1257	0	0	0	0	0	0
NW_001916080	1262	0	0	0	0	0	0
NW_001916079	1268	0	0	0	0	0	0
NW_001916078	1268	0	0	0	0	0	0
NW_001916077	1270	0	0	0	0	0	0
NW_001916076	1273	0	0	0	0	0	0
NW_001916075	1273	0	0	0	0	0	0
NW_001916074	1274	0	0	0	0	0	0
NW_001916073	1275	0	0	0	0	0	0
NW_001916072	1275	0	0	0	0	0	0
NW_001916071	1277	0	0	0	0	0	0
NW_001916070	1277	0	0	0	0	0	0
NW_001916069	1280	0	0	0	0	0	0
NW_001916068	1280	0	0	0	0	0	0
NW_001916067	1281	0	0	0	0	0	0
NW_001916066	1283	0	0	0	0	0	0
NW_001916065	1284	0	0	0	0	0	0
NW_001916064	1290	0	0	0	0	0	0
NW_001916063	1292	0	0	0	0	0	0
NW_001916062	1300	0	0	0	0	0	0
NW_001916061	1300	0	0	0	0	0	0
NW_001916060	1303	0	0	0	0	0	0
NW_001916059	1304	0	0	0	0	0	0
NW_001916058	1305	0	0	0	0	0	0
NW_001916057	1310	0	0	0	0	0	0
NW_001916056	1310	0	0	0	0	0	0
NW_001916055	1310	0	0	0	0	0	0
NW_001916054	1311	0	0	0	0	0	0
NW_001916053	1312	0	0	0	0	0	0
NW_001916052	1313	0	0	0	0	0	0
NW_001916051	1320	0	0	0	0	0	0
NW_001916050	1320	0	0	0	0	0	0
NW_001916049	1320	0	0	0	0	0	0
NW_001916048	1321	0	0	0	0	0	0
NW_001916047	1321	0	0	0	0	0	0
NW_001916046	1321	0	0	0	0	0	0
NW_001916045	1326	0	0	0	0	0	0
NW_001916044	1327	0	0	0	0	0	0
NW_001916043	1329	0	0	0	0	0	0
NW_001916042	1330	0	0	0	0	0	0
NW_001916041	1330	0	0	0	0	0	0
NW_001916040	1331	0	0	0	0	0	0
NW_001916039	1331	0	0	0	0	0	0
NW_001916038	1332	0	0	0	0	0	0
NW_001916037	1335	0	0	0	0	0	0
NW_001916036	1338	0	0	0	0	0	0
NW_001916035	1339	0	0	0	0	0	0
NW_001916034	1340	0	0	0	0	0	0
NW_001916033	1342	0	0	0	0	0	0
NW_001916032	1344	0	0	0	0	0	0
NW_001916031	1345	0	0	0	0	0	0
NW_001916030	1347	0	0	0	0	0	0
NW_001916029	1351	0	0	0	0	0	0
NW_001916028	1352	0	0	0	0	0	0
NW_001916027	1353	0	0	0	0	0	0
NW_001916026	1354	0	0	0	0	0	0
NW_001916025	1354	0	0	0	0	0	0
NW_001916024	1355	0	0	0	0	0	0
NW_001916023	1355	0	0	0	0	0	0
NW_001916022	1355	0	0	0	0	0	0
NW_001916021	1362	0	0	0	0	0	0
NW_001916020	1362	0	0	0	0	0	0
NW_001916019	1364	0	0	0	0	0	0
NW_001916018	1367	0	0	0	0	0	0
NW_001916017	1370	0	0	0	0	0	0
NW_001916016	1380	0	0	0	0	0	0
NW_001916015	1381	0	0	0	0	0	0
NW_001916014	1383	0	0	0	0	0	0
NW_001916013	1383	0	0	0	0	0	0
NW_001916012	1384	0	0	0	0	0	0
NW_001916011	1384	0	0	0	0	0	0
NW_001916010	1384	0	0	0	0	0	0
NW_001916009	1386	0	0	0	0	0	0
NW_001916008	1388	0	0	0	0	0	0
NW_001916007	1390	0	0	0	0	0	0
NW_001916006	1390	0	0	0	0	0	0
NW_001916005	1392	0	0	0	0	0	0
NW_001916004	1395	0	0	0	0	0	0
NW_001916003	1397	0	0	0	0	0	0
NW_001916002	1398	0	0	0	0	0	0
NW_001916001	1398	0	0	0	0	0	0
NW_001916000	1401	0	0	0	0	0	0
NW_001915999	1401	0	0	0	0	0	0
NW_001915998	1401	0	0	0	0	0	0
NW_001915997	1405	0	0	0	0	0	0
NW_001915996	1405	0	0	0	0	0	0
NW_001915995	1406	0	0	0	0	0	0
NW_001915994	1407	0	0	0	0	0	0
NW_001915993	1413	0	0	0	0	0	0
NW_001915992	1420	0	0	0	0	0	0
NW_001915991	1420	0	0	0	0	0	0
NW_001915990	1421	0	0	0	0	0	0
NW_001915989	1423	0	0	0	0	0	0
NW_001915988	1428	0	0	0	0	0	0
NW_001915987	1429	0	0	0	0	0	0
NW_001915986	1429	0	0	0	0	0	0
NW_001915985	1431	0	0	0	0	0	0
NW_001915984	1431	0	0	0	0	0	0
NW_001915983	1433	0	0	0	0	0	0
NW_001915982	1438	0	0	0	0	0	0
NW_001915981	1439	0	0	0	0	0	0
NW_001915980	1440	0	0	0	0	0	0
NW_001915979	1441	0	0	0	0	0	0
NW_001915978	1443	0	0	0	0	0	0
NW_001915977	1444	0	0	0	0	0	0
NW_001915976	1446	0	0	0	0	0	0
NW_001915975	1450	0	0	0	0	0	0
NW_001915974	1452	0	0	0	0	0	0
NW_001915973	1452	0	0	0	0	0	0
NW_001915972	1453	0	0	0	0	0	0
NW_001915971	1455	0	0	0	0	0	0
NW_001915970	1457	0	0	0	0	0	0
NW_001915969	1458	0	0	0	0	0	0
NW_001915968	1459	0	0	0	0	0	0
NW_001915967	1462	0	0	0	0	0	0
NW_001915966	1464	0	0	0	0	0	0
NW_001915965	1465	0	0	0	0	0	0
NW_001915964	1467	0	0	0	0	0	0
NW_001915963	1470	0	0	0	0	0	0
NW_001915962	1472	0	0	0	0	0	0
NW_001915961	1477	0	0	0	0	0	0
NW_001915960	1478	0	0	0	0	0	0
NW_001915959	1479	0	0	0	0	0	0
NW_001915958	1483	0	0	0	0	0	0
NW_001915957	1484	0	0	0	0	0	0
NW_001915956	1490	0	0	0	0	0	0
NW_001915955	1493	0	0	0	0	0	0
NW_001915954	1493	0	0	0	0	0	0
NW_001915953	1495	0	0	0	0	0	0
NW_001915952	1496	0	0	0	0	0	0
NW_001915951	1498	0	0	0	0	0	0
NW_001915950	1503	0	0	0	0	0	0
NW_001915949	1504	0	0	0	0	0	0
NW_001915948	1506	0	0	0	0	0	0
NW_001915947	1506	0	0	0	0	0	0
NW_001915946	1507	0	0	0	0	0	0
NW_001915945	1513	0	0	0	0	0	0
NW_001915944	1513	0	0	0	0	0	0
NW_001915943	1517	0	0	0	0	0	0
NW_001915942	1518	0	0	0	0	0	0
NW_001915941	1519	0	0	0	0	0	0
NW_001915940	1520	0	0	0	0	0	0
NW_001915939	1524	0	0	0	0	0	0
NW_001915938	1530	0	0	0	0	0	0
NW_001915937	1532	0	0	0	0	0	0
NW_001915936	1532	0	0	0	0	0	0
NW_001915935	1537	0	0	0	0	0	0
NW_001915934	1539	0	0	0	0	0	0
NW_001915933	1541	0	0	0	0	0	0
NW_001915932	1544	0	0	0	0	0	0
NW_001915931	1546	0	0	0	0	0	0
NW_001915930	1551	0	0	0	0	0	0
NW_001915929	1553	0	0	0	0	0	0
NW_001915928	1559	0	0	0	0	0	0
NW_001915927	1560	0	0	0	0	0	0
NW_001915926	1567	0	0	0	0	0	0
NW_001915925	1574	0	0	0	0	0	0
NW_001915924	1575	0	0	0	0	0	0
NW_001915923	1576	0	0	0	0	0	0
NW_001915922	1579	0	0	0	0	0	0
NW_001915921	1579	0	0	0	0	0	0
NW_001915920	1584	0	0	0	0	0	0
NW_001915919	1590	0	0	0	0	0	0
NW_001915918	1593	0	0	0	0	0	0
NW_001915917	1596	0	0	0	0	0	0
NW_001915916	1599	0	0	0	0	0	0
NW_001915915	1599	0	0	0	0	0	0
NW_001915914	1599	0	0	0	0	0	0
NW_001915913	1605	0	0	0	0	0	0
NW_001915912	1606	0	0	0	0	0	0
NW_001915911	1607	0	0	0	0	0	0
NW_001915910	1608	0	0	0	0	0	0
NW_001915909	1609	0	0	0	0	0	0
NW_001915908	1613	0	0	0	0	0	0
NW_001915907	1614	0	0	0	0	0	0
NW_001915906	1614	0	0	0	0	0	0
NW_001915905	1620	0	0	0	0	0	0
NW_001915904	1620	0	0	0	0	0	0
NW_001915903	1621	0	0	0	0	0	0
NW_001915902	1628	0	0	0	0	0	0
NW_001915901	1631	0	0	0	0	0	0
NW_001915900	1632	0	0	0	0	0	0
NW_001915899	1635	0	0	0	0	0	0
NW_001915898	1637	0	0	0	0	0	0
NW_001915897	1651	0	0	0	0	0	0
NW_001915896	1654	0	0	0	0	0	0
NW_001915895	1654	0	0	0	0	0	0
NW_001915894	1655	0	0	0	0	0	0
NW_001915893	1655	0	0	0	0	0	0
NW_001915892	1655	0	0	0	0	0	0
NW_001915891	1656	0	0	0	0	0	0
NW_001915890	1656	0	0	0	0	0	0
NW_001915889	1662	0	0	0	0	0	0
NW_001915888	1663	0	0	0	0	0	0
NW_001915887	1667	0	0	0	0	0	0
NW_001915886	1668	0	0	0	0	0	0
NW_001915885	1668	0	0	0	0	0	0
NW_001915884	1672	0	0	0	0	0	0
NW_001915883	1679	0	0	0	0	0	0
NW_001915882	1680	0	0	0	0	0	0
NW_001915881	1683	0	0	0	0	0	0
NW_001915880	1684	0	0	0	0	0	0
NW_001915879	1689	0	0	0	0	0	0
NW_001915878	1692	0	0	0	0	0	0
NW_001915877	1692	0	0	0	0	0	0
NW_001915876	1694	0	0	0	0	0	0
NW_001915875	1694	0	0	0	0	0	0
NW_001915874	1696	0	0	0	0	0	0
NW_001915873	1696	0	0	0	0	0	0
NW_001915872	1698	0	0	0	0	0	0
NW_001915871	1701	0	0	0	0	0	0
NW_001915870	1701	0	0	0	0	0	0
NW_001915869	1704	0	0	0	0	0	0
NW_001915868	1705	0	0	0	0	0	0
NW_001915867	1709	0	0	0	0	0	0
NW_001915866	1710	0	0	0	0	0	0
NW_001915865	1710	0	0	0	0	0	0
NW_001915864	1711	0	0	0	0	0	0
NW_001915863	1711	0	0	0	0	0	0
NW_001915862	1721	0	0	0	0	0	0
NW_001915861	1723	0	0	0	0	0	0
NW_001915860	1726	0	0	0	0	0	0
NW_001915859	1726	0	0	0	0	0	0
NW_001915858	1727	0	0	0	0	0	0
NW_001915857	1729	0	0	0	0	0	0
NW_001915856	1730	0	0	0	0	0	0
NW_001915855	1736	0	0	0	0	0	0
NW_001915854	1737	0	0	0	0	0	0
NW_001915853	1738	0	0	0	0	0	0
NW_001915852	1748	0	0	0	0	0	0
NW_001915851	1751	0	0	0	0	0	0
NW_001915850	1752	0	0	0	0	0	0
NW_001915849	1755	0	0	0	0	0	0
NW_001915848	1757	0	0	0	0	0	0
NW_001915847	1760	0	0	0	0	0	0
NW_001915846	1761	0	0	0	0	0	0
NW_001915845	1763	0	0	0	0	0	0
NW_001915844	1763	0	0	0	0	0	0
NW_001915843	1768	0	0	0	0	0	0
NW_001915842	1770	0	0	0	0	0	0
NW_001915841	1770	0	0	0	0	0	0
NW_001915839	1776	0	0	0	0	0	0
NW_001915838	1778	0	0	0	0	0	0
NW_001915837	1779	0	0	0	0	0	0
NW_001915836	1779	0	0	0	0	0	0
NW_001915835	1782	0	0	0	0	0	0
NW_001915834	1783	0	0	0	0	0	0
NW_001915833	1789	0	0	0	0	0	0
NW_001915832	1789	0	0	0	0	0	0
NW_001915831	1793	0	0	0	0	0	0
NW_001915830	1794	0	0	0	0	0	0
NW_001915829	1800	0	0	0	0	0	0
NW_001915828	1805	0	0	0	0	0	0
NW_001915827	1806	0	0	0	0	0	0
NW_001915826	1812	0	0	0	0	0	0
NW_001915825	1813	0	0	0	0	0	0
NW_001915824	1813	0	0	0	0	0	0
NW_001915823	1816	0	0	0	0	0	0
NW_001915822	1820	0	0	0	0	0	0
NW_001915821	1821	0	0	0	0	0	0
NW_001915820	1824	0	0	0	0	0	0
NW_001915819	1826	0	0	0	0	0	0
NW_001915818	1829	0	0	0	0	0	0
NW_001915817	1831	0	0	0	0	0	0
NW_001915816	1840	0	0	0	0	0	0
NW_001915815	1843	0	0	0	0	0	0
NW_001915814	1845	0	0	0	0	0	0
NW_001915813	1849	0	0	0	0	0	0
NW_001915812	1851	0	0	0	0	0	0
NW_001915811	1857	0	0	0	0	0	0
NW_001915810	1874	0	0	0	0	0	0
NW_001915809	1876	0	0	0	0	0	0
NW_001915808	1877	0	0	0	0	0	0
NW_001915807	1879	0	0	0	0	0	0
NW_001915806	1882	0	0	0	0	0	0
NW_001915805	1883	0	0	0	0	0	0
NW_001915804	1883	0	0	0	0	0	0
NW_001915803	1890	0	0	0	0	0	0
NW_001915802	1893	0	0	0	0	0	0
NW_001915801	1897	0	0	0	0	0	0
NW_001915800	1908	0	0	0	0	0	0
NW_001915799	1909	0	0	0	0	0	0
NW_001915798	1919	0	0	0	0	0	0
NW_001915797	1922	0	0	0	0	0	0
NW_001915796	1924	0	0	0	0	0	0
NW_001915795	1926	0	0	0	0	0	0
NW_001915794	1929	0	0	0	0	0	0
NW_001915793	1942	0	0	0	0	0	0
NW_001915792	1947	0	0	0	0	0	0
NW_001915791	1950	0	0	0	0	0	0
NW_001915790	1951	0	0	0	0	0	0
NW_001915789	1956	0	0	0	0	0	0
NW_001915788	1960	0	0	0	0	0	0
NW_001915787	1962	0	0	0	0	0	0
NW_001915786	1963	0	0	0	0	0	0
NW_001915785	1963	0	0	0	0	0	0
NW_001915784	1963	0	0	0	0	0	0
NW_001915783	1973	0	0	0	0	0	0
NW_001915782	1975	0	0	0	0	0	0
NW_001915781	1992	0	0	0	0	0	0
NW_001915780	2000	0	0	0	0	0	0
NW_001915779	2002	0	0	0	0	0	0
NW_001915778	2010	0	0	0	0	0	0
NW_001915777	2011	0	0	0	0	0	0
NW_001915776	2015	0	0	0	0	0	0
NW_001915775	2017	0	0	0	0	0	0
NW_001915774	2018	0	0	0	0	0	0
NW_001915773	2019	0	0	0	0	0	0
NW_001915772	2024	0	0	0	0	0	0
NW_001915771	2028	0	0	0	0	0	0
NW_001915770	2032	0	0	0	0	0	0
NW_001915769	2032	0	0	0	0	0	0
NW_001915768	2038	0	0	0	0	0	0
NW_001915767	2039	0	0	0	0	0	0
NW_001915766	2043	0	0	0	0	0	0
NW_001915765	2051	0	0	0	0	0	0
NW_001915764	2054	0	0	0	0	0	0
NW_001915763	2057	0	0	0	0	0	0
NW_001915762	2058	0	0	0	0	0	0
NW_001915761	2069	0	0	0	0	0	0
NW_001915760	2075	0	0	0	0	0	0
NW_001915759	2076	0	0	0	0	0	0
NW_001915758	2081	0	0	0	0	0	0
NW_001915757	2085	0	0	0	0	0	0
NW_001915756	2088	0	0	0	0	0	0
NW_001915755	2097	0	0	0	0	0	0
NW_001915754	2097	0	0	0	0	0	0
NW_001915753	2098	0	0	0	0	0	0
NW_001915752	2098	0	0	0	0	0	0
NW_001915751	2116	0	0	0	0	0	0
NW_001915750	2120	0	0	0	0	0	0
NW_001915749	2125	0	0	0	0	0	0
NW_001915748	2142	0	0	0	0	0	0
NW_001915747	2146	0	0	0	0	0	0
NW_001915746	2147	0	0	0	0	0	0
NW_001915745	2153	0	0	0	0	0	0
NW_001915744	2157	0	0	0	0	0	0
NW_001915743	2159	0	0	0	0	0	0
NW_001915742	2167	0	0	0	0	0	0
NW_001915741	2169	0	0	0	0	0	0
NW_001915740	2173	0	0	0	0	0	0
NW_001915739	2178	0	0	0	0	0	0
NW_001915738	2186	0	0	0	0	0	0
NW_001915737	2198	0	0	0	0	0	0
NW_001915736	2201	0	0	0	0	0	0
NW_001915735	2205	0	0	0	0	0	0
NW_001915734	2209	0	0	0	0	0	0
NW_001915733	2211	0	0	0	0	0	0
NW_001915732	2214	0	0	0	0	0	0
NW_001915731	2221	0	0	0	0	0	0
NW_001915730	2221	0	0	0	0	0	0
NW_001915729	2225	0	0	0	0	0	0
NW_001915728	2232	0	0	0	0	0	0
NW_001915727	2232	0	0	0	0	0	0
NW_001915726	2242	0	0	0	0	0	0
NW_001915725	2244	0	0	0	0	0	0
NW_001915724	2245	0	0	0	0	0	0
NW_001915723	2246	0	0	0	0	0	0
NW_001915722	2259	0	0	0	0	0	0
NW_001915721	2259	0	0	0	0	0	0
NW_001915720	2262	0	0	0	0	0	0
NW_001915719	2263	0	0	0	0	0	0
NW_001915718	2263	0	0	0	0	0	0
NW_001915717	2263	0	0	0	0	0	0
NW_001915716	2263	0	0	0	0	0	0
NW_001915715	2266	0	0	0	0	0	0
NW_001915714	2269	0	0	0	0	0	0
NW_001915713	2270	0	0	0	0	0	0
NW_001915712	2292	0	0	0	0	0	0
NW_001915711	2292	0	0	0	0	0	0
NW_001915710	2297	0	0	0	0	0	0
NW_001915709	2297	0	0	0	0	0	0
NW_001915708	2306	0	0	0	0	0	0
NW_001915707	2313	0	0	0	0	0	0
NW_001915706	2314	0	0	0	0	0	0
NW_001915705	2318	0	0	0	0	0	0
NW_001915704	2319	0	0	0	0	0	0
NW_001915703	2332	0	0	0	0	0	0
NW_001915702	2336	0	0	0	0	0	0
NW_001915701	2345	0	0	0	0	0	0
NW_001915700	2346	0	0	0	0	0	0
NW_001915699	2362	0	0	0	0	0	0
NW_001915698	2367	0	0	0	0	0	0
NW_001915697	2368	0	0	0	0	0	0
NW_001915696	2374	0	0	0	0	0	0
NW_001915695	2382	0	0	0	0	0	0
NW_001915694	2385	0	0	0	0	0	0
NW_001915693	2392	0	0	0	0	0	0
NW_001915692	2401	0	0	0	0	0	0
NW_001915691	2402	0	0	0	0	0	0
NW_001915690	2402	0	0	0	0	0	0
NW_001915689	2410	0	0	0	0	0	0
NW_001915688	2417	0	0	0	0	0	0
NW_001915687	2418	0	0	0	0	0	0
NW_001915686	2426	0	0	0	0	0	0
NW_001915685	2430	0	0	0	0	0	0
NW_001915684	2432	0	0	0	0	0	0
NW_001915683	2446	0	0	0	0	0	0
NW_001915682	2446	0	0	0	0	0	0
NW_001915681	2448	0	0	0	0	0	0
NW_001915680	2448	0	0	0	0	0	0
NW_001915679	2462	0	0	0	0	0	0
NW_001915678	2466	0	0	0	0	0	0
NW_001915677	2471	0	0	0	0	0	0
NW_001915676	2478	0	0	0	0	0	0
NW_001915675	2480	0	0	0	0	0	0
NW_001915674	2487	0	0	0	0	0	0
NW_001915673	2495	0	0	0	0	0	0
NW_001915672	2510	0	0	0	0	0	0
NW_001915671	2517	0	0	0	0	0	0
NW_001915670	2521	0	0	0	0	0	0
NW_001915669	2529	0	0	0	0	0	0
NW_001915668	2532	0	0	0	0	0	0
NW_001915667	2532	0	0	0	0	0	0
NW_001915666	2539	0	0	0	0	0	0
NW_001915665	2543	0	0	0	0	0	0
NW_001915664	2544	0	0	0	0	0	0
NW_001915663	2546	0	0	0	0	0	0
NW_001915662	2556	0	0	0	0	0	0
NW_001915661	2565	0	0	0	0	0	0
NW_001915660	2566	0	0	0	0	0	0
NW_001915659	2567	0	0	0	0	0	0
NW_001915658	2581	0	0	0	0	0	0
NW_001915657	2583	0	0	0	0	0	0
NW_001915656	2587	0	0	0	0	0	0
NW_001915655	2590	0	0	0	0	0	0
NW_001915654	2601	0	0	0	0	0	0
NW_001915653	2604	0	0	0	0	0	0
NW_001915652	2623	0	0	0	0	0	0
NW_001915651	2624	0	0	0	0	0	0
NW_001915650	2641	0	0	0	0	0	0
NW_001915649	2656	0	0	0	0	0	0
NW_001915648	2658	0	0	0	0	0	0
NW_001915647	2662	0	0	0	0	0	0
NW_001915646	2665	0	0	0	0	0	0
NW_001915645	2688	0	0	0	0	0	0
NW_001915644	2693	0	0	0	0	0	0
NW_001915643	2697	0	0	0	0	0	0
NW_001915642	2704	0	0	0	0	0	0
NW_001915641	2728	0	0	0	0	0	0
NW_001915640	2731	0	0	0	0	0	0
NW_001915639	2733	0	0	0	0	0	0
NW_001915638	2739	0	0	0	0	0	0
NW_001915637	2739	0	0	0	0	0	0
NW_001915636	2742	0	0	0	0	0	0
NW_001915635	2796	0	0	0	0	0	0
NW_001915634	2798	0	0	0	0	0	0
NW_001915633	2800	0	0	0	0	0	0
NW_001915632	2802	0	0	0	0	0	0
NW_001915631	2803	0	0	0	0	0	0
NW_001915630	2817	0	0	0	0	0	0
NW_001915629	2818	0	0	0	0	0	0
NW_001915628	2828	0	0	0	0	0	0
NW_001915627	2832	0	0	0	0	0	0
NW_001915626	2849	0	0	0	0	0	0
NW_001915625	2855	0	0	0	0	0	0
NW_001915624	2856	0	0	0	0	0	0
NW_001915623	2856	0	0	0	0	0	0
NW_001915622	2856	0	0	0	0	0	0
NW_001915621	2859	0	0	0	0	0	0
NW_001915620	2862	0	0	0	0	0	0
NW_001915619	2867	0	0	0	0	0	0
NW_001915618	2869	0	0	0	0	0	0
NW_001915617	2871	0	0	0	0	0	0
NW_001915616	2876	0	0	0	0	0	0
NW_001915615	2877	0	0	0	0	0	0
NW_001915614	2880	0	0	0	0	0	0
NW_001915613	2881	0	0	0	0	0	0
NW_001915612	2888	0	0	0	0	0	0
NW_001915611	2889	0	0	0	0	0	0
NW_001915610	2906	0	0	0	0	0	0
NW_001915609	2907	0	0	0	0	0	0
NW_001915608	2910	0	0	0	0	0	0
NW_001915607	2911	0	0	0	0	0	0
NW_001915605	2966	0	0	0	0	0	0
NW_001915604	2967	0	0	0	0	0	0
NW_001915603	2978	0	0	0	0	0	0
NW_001915602	2988	0	0	0	0	0	0
NW_001915601	3020	0	0	0	0	0	0
NW_001915600	3034	0	0	0	0	0	0
NW_001915599	3042	0	0	0	0	0	0
NW_001915598	3052	0	0	0	0	0	0
NW_001915597	3063	0	0	0	0	0	0
NW_001915596	3066	0	0	0	0	0	0
NW_001915595	3113	0	0	0	0	0	0
NW_001915594	3148	0	0	0	0	0	0
NW_001915593	3149	0	0	0	0	0	0
NW_001915592	3161	0	0	0	0	0	0
NW_001915591	3164	0	0	0	0	0	0
NW_001915590	3175	0	0	0	0	0	0
NW_001915589	3187	0	0	0	0	0	0
NW_001915588	3214	0	0	0	0	0	0
NW_001915587	3216	0	0	0	0	0	0
NW_001915586	3222	0	0	0	0	0	0
NW_001915585	3246	0	0	0	0	0	0
NW_001915584	3248	0	0	0	0	0	0
NW_001915583	3255	0	0	0	0	0	0
NW_001915582	3256	0	0	0	0	0	0
NW_001915581	3267	0	0	0	0	0	0
NW_001915580	3271	0	0	0	0	0	0
NW_001915579	3279	0	0	0	0	0	0
NW_001915578	3290	0	0	0	0	0	0
NW_001915577	3314	0	0	0	0	0	0
NW_001915576	3323	0	0	0	0	0	0
NW_001915575	3329	0	0	0	0	0	0
NW_001915574	3330	0	0	0	0	0	0
NW_001915573	3335	0	0	0	0	0	0
NW_001915572	3344	0	0	0	0	0	0
NW_001915571	3344	0	0	0	0	0	0
NW_001915570	3346	0	0	0	0	0	0
NW_001915569	3349	0	0	0	0	0	0
NW_001915568	3357	0	0	0	0	0	0
NW_001915567	3363	0	0	0	0	0	0
NW_001915566	3373	0	0	0	0	0	0
NW_001915565	3386	0	0	0	0	0	0
NW_001915564	3393	0	0	0	0	0	0
NW_001915563	3402	0	0	0	0	0	0
NW_001915562	3405	0	0	0	0	0	0
NW_001915561	3405	0	0	0	0	0	0
NW_001915560	3411	0	0	0	0	0	0
NW_001915559	3412	0	0	0	0	0	0
NW_001915558	3415	0	0	0	0	0	0
NW_001915557	3459	0	0	0	0	0	0
NW_001915556	3468	0	0	0	0	0	0
NW_001915555	3471	0	0	0	0	0	0
NW_001915554	3482	0	0	0	0	0	0
NW_001915553	3491	0	0	0	0	0	0
NW_001915552	3497	0	0	0	0	0	0
NW_001915551	3501	0	0	0	0	0	0
NW_001915550	3515	0	0	0	0	0	0
NW_001915549	3526	0	0	0	0	0	0
NW_001915548	3530	0	0	0	0	0	0
NW_001915547	3538	0	0	0	0	0	0
NW_001915546	3544	0	0	0	0	0	0
NW_001915545	3550	0	0	0	0	0	0
NW_001915544	3552	0	0	0	0	0	0
NW_001915543	3562	0	0	0	0	0	0
NW_001915542	3569	0	0	0	0	0	0
NW_001915541	3589	0	0	0	0	0	0
NW_001915540	3596	0	0	0	0	0	0
NW_001915539	3600	0	0	0	0	0	0
NW_001915538	3635	0	0	0	0	0	0
NW_001915537	3645	0	0	0	0	0	0
NW_001915535	3677	0	0	0	0	0	0
NW_001915534	3695	0	0	0	0	0	0
NW_001915533	3696	0	0	0	0	0	0
NW_001915532	3698	0	0	0	0	0	0
NW_001915531	3710	0	0	0	0	0	0
NW_001915530	3723	0	0	0	0	0	0
NW_001915529	3734	0	0	0	0	0	0
NW_001915528	3771	0	0	0	0	0	0
NW_001915527	3784	0	0	0	0	0	0
NW_001915526	3787	0	0	0	0	0	0
NW_001915525	3802	0	0	0	0	0	0
NW_001915524	3805	0	0	0	0	0	0
NW_001915523	3846	0	0	0	0	0	0
NW_001915522	3868	0	0	0	0	0	0
NW_001915521	3887	0	0	0	0	0	0
NW_001915520	3888	0	0	0	0	0	0
NW_001915519	3901	0	0	0	0	0	0
NW_001915518	3907	0	0	0	0	0	0
NW_001915517	3910	0	0	0	0	0	0
NW_001915516	3913	0	0	0	0	0	0
NW_001915515	3916	0	0	0	0	0	0
NW_001915514	3917	0	0	0	0	0	0
NW_001915513	3920	0	0	0	0	0	0
NW_001915512	3927	0	0	0	0	0	0
NW_001915511	3927	0	0	0	0	0	0
NW_001915510	3942	0	0	0	0	0	0
NW_001915509	3986	0	0	0	0	0	0
NW_001915508	4009	0	0	0	0	0	0
NW_001915507	4023	0	0	0	0	0	0
NW_001915506	4025	0	0	0	0	0	0
NW_001915505	4039	0	0	0	0	0	0
NW_001915504	4042	0	0	0	0	0	0
NW_001915503	4053	0	0	0	0	0	0
NW_001915502	4082	0	0	0	0	0	0
NW_001915501	4109	0	0	0	0	0	0
NW_001915500	4115	0	0	0	0	0	0
NW_001915499	4124	0	0	0	0	0	0
NW_001915498	4126	0	0	0	0	0	0
NW_001915497	4128	0	0	0	0	0	0
NW_001915496	4133	0	0	0	0	0	0
NW_001915495	4151	0	0	0	0	0	0
NW_001915494	4163	0	0	0	0	0	0
NW_001915493	4184	0	0	0	0	0	0
NW_001915492	4202	0	0	0	0	0	0
NW_001915491	4216	0	0	0	0	0	0
NW_001915490	4222	0	0	0	0	0	0
NW_001915488	4249	0	0	0	0	0	0
NW_001915487	4254	0	0	0	0	0	0
NW_001915486	4266	0	0	0	0	0	0
NW_001915485	4330	0	0	0	0	0	0
NW_001915484	4335	0	0	0	0	0	0
NW_001915483	4357	0	0	0	0	0	0
NW_001915482	4363	0	0	0	0	0	0
NW_001915481	4369	0	0	0	0	0	0
NW_001915480	4372	0	0	0	0	0	0
NW_001915479	4399	0	0	0	0	0	0
NW_001915478	4404	0	0	0	0	0	0
NW_001915477	4407	0	0	0	0	0	0
NW_001915476	4445	0	0	0	0	0	0
NW_001915475	4462	0	0	0	0	0	0
NW_001915474	4480	0	0	0	0	0	0
NW_001915473	4509	0	0	0	0	0	0
NW_001915472	4512	0	0	0	0	0	0
NW_001915471	4516	0	0	0	0	0	0
NW_001915470	4546	0	0	0	0	0	0
NW_001915469	4557	0	0	0	0	0	0
NW_001915468	4567	0	0	0	0	0	0
NW_001915467	4577	0	0	0	0	0	0
NW_001915466	4578	0	0	0	0	0	0
NW_001915465	4590	0	0	0	0	0	0
NW_001915464	4609	0	0	0	0	0	0
NW_001915463	4645	0	0	0	0	0	0
NW_001915462	4660	0	0	0	0	0	0
NW_001915461	4676	0	0	0	0	0	0
NW_001915460	4705	0	0	0	0	0	0
NW_001915459	4764	0	0	0	0	0	0
NW_001915458	4765	0	0	0	0	0	0
NW_001915457	4772	0	0	0	0	0	0
NW_001915456	4788	0	0	0	0	0	0
NW_001915455	4793	0	0	0	0	0	0
NW_001915454	4798	0	0	0	0	0	0
NW_001915453	4810	0	0	0	0	0	0
NW_001915452	4825	0	0	0	0	0	0
NW_001915451	4828	0	0	0	0	0	0
NW_001915450	4838	0	0	0	0	0	0
NW_001915449	4856	0	0	0	0	0	0
NW_001915448	4859	0	0	0	0	0	0
NW_001915447	4875	0	0	0	0	0	0
NW_001915446	4891	0	0	0	0	0	0
NW_001915445	4895	0	0	0	0	0	0
NW_001915444	4911	0	0	0	0	0	0
NW_001915443	4919	0	0	0	0	0	0
NW_001915442	4992	0	0	0	0	0	0
NW_001915441	4996	0	0	0	0	0	0
NW_001915440	5003	0	0	0	0	0	0
NW_001915439	5011	0	0	0	0	0	0
NW_001915438	5107	0	0	0	0	0	0
NW_001915437	5141	0	0	0	0	0	0
NW_001915436	5158	0	0	0	0	0	0
NW_001915435	5179	0	0	0	0	0	0
NW_001915434	5207	0	0	0	0	0	0
NW_001915433	5229	0	0	0	0	0	0
NW_001915432	5236	0	0	0	0	0	0
NW_001915431	5238	0	0	0	0	0	0
NW_001915430	5259	0	0	0	0	0	0
NW_001915429	5266	0	0	0	0	0	0
NW_001915428	5277	0	0	0	0	0	0
NW_001915427	5282	0	0	0	0	0	0
NW_001915426	5285	0	0	0	0	0	0
NW_001915425	5347	0	0	0	0	0	0
NW_001915424	5359	0	0	0	0	0	0
NW_001915423	5386	0	0	0	0	0	0
NW_001915422	5410	0	0	0	0	0	0
NW_001915421	5432	0	0	0	0	0	0
NW_001915420	5442	0	0	0	0	0	0
NW_001915419	5460	0	0	0	0	0	0
NW_001915417	5512	0	0	0	0	0	0
NW_001915416	5616	0	0	0	0	0	0
NW_001915415	5625	0	0	0	0	0	0
NW_001915414	5646	0	0	0	0	0	0
NW_001915412	5659	0	0	0	0	0	0
NW_001915411	5666	0	0	0	0	0	0
NW_001915410	5750	0	0	0	0	0	0
NW_001915409	5850	0	0	0	0	0	0
NW_001915408	5935	0	0	0	0	0	0
NW_001915407	5940	0	0	0	0	0	0
NW_001915406	5955	0	0	0	0	0	0
NW_001915404	6061	0	0	0	0	0	0
NW_001915403	6099	0	0	0	0	0	0
NW_001915402	6116	0	0	0	0	0	0
NW_001915401	6161	0	0	0	0	0	0
NW_001915400	6182	0	0	0	0	0	0
NW_001915399	6198	0	0	0	0	0	0
NW_001915398	6221	0	0	0	0	0	0
NW_001915397	6252	0	0	0	0	0	0
NW_001915396	6262	0	0	0	0	0	0
NW_001915395	6290	0	0	0	0	0	0
NW_001915394	6309	0	0	0	0	0	0
NW_001915393	6325	0	0	0	0	0	0
NW_001915392	6331	0	0	0	0	0	0
NW_001915391	6510	0	0	0	0	0	0
NW_001915390	6518	0	0	0	0	0	0
NW_001915389	6549	0	0	0	0	0	0
NW_001915388	6552	0	0	0	0	0	0
NW_001915387	6598	0	0	0	0	0	0
NW_001915386	6624	0	0	0	0	0	0
NW_001915385	6641	0	0	0	0	0	0
NW_001915384	6672	0	0	0	0	0	0
NW_001915383	6672	0	0	0	0	0	0
NW_001915382	6710	0	0	0	0	0	0
NW_001915381	6829	0	0	0	0	0	0
NW_001915380	6844	0	0	0	0	0	0
NW_001915379	6865	0	0	0	0	0	0
NW_001915378	6874	0	0	0	0	0	0
NW_001915377	6881	0	0	0	0	0	0
NW_001915376	6893	0	0	0	0	0	0
NW_001915375	6922	0	0	0	0	0	0
NW_001915374	6966	0	0	0	0	0	0
NW_001915373	6968	0	0	0	0	0	0
NW_001915372	6990	0	0	0	0	0	0
NW_001915371	6994	0	0	0	0	0	0
NW_001915370	7001	0	0	0	0	0	0
NW_001915369	7049	0	0	0	0	0	0
NW_001915368	7067	0	0	0	0	0	0
NW_001915367	7107	0	0	0	0	0	0
NW_001915366	7153	0	0	0	0	0	0
NW_001915365	7155	0	0	0	0	0	0
NW_001915364	7173	0	0	0	0	0	0
NW_001915363	7226	0	0	0	0	0	0
NW_001915362	7244	0	0	0	0	0	0
NW_001915361	7253	0	0	0	0	0	0
NW_001915360	7256	0	0	0	0	0	0
NW_001915359	7266	0	0	0	0	0	0
NW_001915358	7296	0	0	0	0	0	0
NW_001915357	7324	0	0	0	0	0	0
NW_001915356	7328	0	0	0	0	0	0
NW_001915355	7339	0	0	0	0	0	0
NW_001915354	7383	0	0	0	0	0	0
NW_001915353	7398	0	0	0	0	0	0
NW_001915352	7408	0	0	0	0	0	0
NW_001915351	7543	0	0	0	0	0	0
NW_001915350	7598	0	0	0	0	0	0
NW_001915349	7613	0	0	0	0	0	0
NW_001915348	7711	0	0	0	0	0	0
NW_001915347	7759	0	0	0	0	0	0
NW_001915346	7789	0	0	0	0	0	0
NW_001915345	7809	0	0	0	0	0	0
NW_001915344	7825	0	0	0	0	0	0
NW_001915343	7931	0	0	0	0	0	0
NW_001915342	8033	0	0	0	0	0	0
NW_001915341	8071	0	0	0	0	0	0
NW_001915340	8115	0	0	0	0	0	0
NW_001915339	8186	0	0	0	0	0	0
NW_001915338	8217	0	0	0	0	0	0
NW_001915337	8361	0	0	0	0	0	0
NW_001915336	8363	0	0	0	0	0	0
NW_001915335	8387	0	0	0	0	0	0
NW_001915334	8399	0	0	0	0	0	0
NW_001915333	8468	0	0	0	0	0	0
NW_001915332	8541	0	0	0	0	0	0
NW_001915331	8618	0	0	0	0	0	0
NW_001915330	8627	0	0	0	0	0	0
NW_001915329	8706	0	0	0	0	0	0
NW_001915328	8792	0	0	0	0	0	0
NW_001915327	8794	0	0	0	0	0	0
NW_001915326	8840	0	0	0	0	0	0
NW_001915325	8842	0	0	0	0	0	0
NW_001915323	8939	0	0	0	0	0	0
NW_001915322	8963	0	0	0	0	0	0
NW_001915321	8975	0	0	0	0	0	0
NW_001915320	9054	0	0	0	0	0	0
NW_001915319	9055	0	0	0	0	0	0
NW_001915318	9070	0	0	0	0	0	0
NW_001915317	9073	0	0	0	0	0	0
NW_001915316	9147	0	0	0	0	0	0
NW_001915315	9160	0	0	0	0	0	0
NW_001915314	9174	0	0	0	0	0	0
NW_001915313	9224	0	0	0	0	0	0
NW_001915312	9270	0	0	0	0	0	0
NW_001915311	9292	0	0	0	0	0	0
NW_001915310	9334	0	0	0	0	0	0
NW_001915309	9341	0	0	0	0	0	0
NW_001915308	9438	0	0	0	0	0	0
NW_001915307	9461	0	0	0	0	0	0
NW_001915306	9471	0	0	0	0	0	0
NW_001915305	9481	0	0	0	0	0	0
NW_001915304	9482	0	0	0	0	0	0
NW_001915303	9522	0	0	0	0	0	0
NW_001915302	9531	0	0	0	0	0	0
NW_001915301	9559	0	0	0	0	0	0
NW_001915300	9565	0	0	0	0	0	0
NW_001915299	9569	0	0	0	0	0	0
NW_001915298	9608	0	0	0	0	0	0
NW_001915297	9613	0	0	0	0	0	0
NW_001915296	9654	0	0	0	0	0	0
NW_001915295	9764	0	0	0	0	0	0
NW_001915294	9802	0	0	0	0	0	0
NW_001915293	9890	0	0	0	0	0	0
NW_001915292	9932	0	0	0	0	0	0
NW_001915291	9971	0	0	0	0	0	0
NW_001915290	10014	0	0	0	0	0	0
NW_001915289	10034	0	0	0	0	0	0
NW_001915288	10040	0	0	0	0	0	0
NW_001915287	10045	0	0	0	0	0	0
NW_001915286	10133	0	0	0	0	0	0
NW_001915285	10186	0	0	0	0	0	0
NW_001915284	10209	0	0	0	0	0	0
NW_001915283	10364	0	0	0	0	0	0
NW_001915282	10428	0	0	0	0	0	0
NW_001915281	10442	0	0	0	0	0	0
NW_001915280	10511	0	0	0	0	0	0
NW_001915279	10622	0	0	0	0	0	0
NW_001915278	10785	0	0	0	0	0	0
NW_001915277	10845	0	0	0	0	0	0
NW_001915276	10865	0	0	0	0	0	0
NW_001915275	10879	0	0	0	0	0	0
NW_001915274	10901	0	0	0	0	0	0
NW_001915273	10941	0	0	0	0	0	0
NW_001915272	10966	0	0	0	0	0	0
NW_001915271	10998	0	0	0	0	0	0
NW_001915270	11007	0	0	0	0	0	0
NW_001915269	11032	0	0	0	0	0	0
NW_001915268	11114	0	0	0	0	0	0
NW_001915267	11169	0	0	0	0	0	0
NW_001915266	11314	0	0	0	0	0	0
NW_001915265	11424	0	0	0	0	0	0
NW_001915264	11442	0	0	0	0	0	0
NW_001915263	11487	0	0	0	0	0	0
NW_001915262	11495	0	0	0	0	0	0
NW_001915261	11507	0	0	0	0	0	0
NW_001915260	11527	0	0	0	0	0	0
NW_001915259	11534	0	0	0	0	0	0
NW_001915258	11576	0	0	0	0	0	0
NW_001915257	11629	0	0	0	0	0	0
NW_001915256	11638	0	0	0	0	0	0
NW_001915255	11701	0	0	0	0	0	0
NW_001915254	11705	0	0	0	0	0	0
NW_001915253	11753	0	0	0	0	0	0
NW_001915252	11767	0	0	0	0	0	0
NW_001915251	11839	0	0	0	0	0	0
NW_001915250	11868	0	0	0	0	0	0
NW_001915249	11956	0	0	0	0	0	0
NW_001915248	11964	0	0	0	0	0	0
NW_001915247	11966	0	0	0	0	0	0
NW_001915246	11975	0	0	0	0	0	0
NW_001915245	12079	0	0	0	0	0	0
NW_001915244	12188	0	0	0	0	0	0
NW_001915243	12220	0	0	0	0	0	0
NW_001915242	12263	0	0	0	0	0	0
NW_001915241	12506	0	0	0	0	0	0
NW_001915240	12526	0	0	0	0	0	0
NW_001915239	12543	0	0	0	0	0	0
NW_001915238	12629	0	0	0	0	0	0
NW_001915237	12812	0	0	0	0	0	0
NW_001915236	12972	0	0	0	0	0	0
NW_001915235	13027	0	0	0	0	0	0
NW_001915234	13034	0	0	0	0	0	0
NW_001915233	13077	0	0	0	0	0	0
NW_001915232	13288	0	0	0	0	0	0
NW_001915231	13306	0	0	0	0	0	0
NW_001915230	13319	0	0	0	0	0	0
NW_001915229	13408	0	0	0	0	0	0
NW_001915228	13415	0	0	0	0	0	0
NW_001915227	13707	0	0	0	0	0	0
NW_001915226	13765	0	0	0	0	0	0
NW_001915225	13839	0	0	0	0	0	0
NW_001915224	13899	0	0	0	0	0	0
NW_001915223	13924	0	0	0	0	0	0
NW_001915222	14014	0	0	0	0	0	0
NW_001915221	14111	0	0	0	0	0	0
NW_001915220	14187	0	0	0	0	0	0
NW_001915219	14248	0	0	0	0	0	0
NW_001915218	14278	0	0	0	0	0	0
NW_001915217	14282	0	0	0	0	0	0
NW_001915216	14352	0	0	0	0	0	0
NW_001915215	14378	0	0	0	0	0	0
NW_001915214	14400	0	0	0	0	0	0
NW_001915212	14428	0	0	0	0	0	0
NW_001915211	14558	0	0	0	0	0	0
NW_001915210	14597	0	0	0	0	0	0
NW_001915209	14699	0	0	0	0	0	0
NW_001915208	14707	0	0	0	0	0	0
NW_001915207	14768	0	0	0	0	0	0
NW_001915206	14794	0	0	0	0	0	0
NW_001915205	14846	0	0	0	0	0	0
NW_001915204	14948	0	0	0	0	0	0
NW_001915203	14960	0	0	0	0	0	0
NW_001915202	14995	0	0	0	0	0	0
NW_001915201	15037	0	0	0	0	0	0
NW_001915200	15180	0	0	0	0	0	0
NW_001915199	15190	0	0	0	0	0	0
NW_001915198	15240	0	0	0	0	0	0
NW_001915197	15262	0	0	0	0	0	0
NW_001915196	15331	0	0	0	0	0	0
NW_001915195	15332	0	0	0	0	0	0
NW_001915193	15422	0	0	0	0	0	0
NW_001915192	15456	0	0	0	0	0	0
NW_001915191	15574	0	0	0	0	0	0
NW_001915190	15657	0	0	0	0	0	0
NW_001915189	15926	0	0	0	0	0	0
NW_001915188	16111	0	0	0	0	0	0
NW_001915187	16131	0	0	0	0	0	0
NW_001915186	16143	0	0	0	0	0	0
NW_001915185	16168	0	0	0	0	0	0
NW_001915184	16264	0	0	0	0	0	0
NW_001915183	16337	0	0	0	0	0	0
NW_001915182	16377	0	0	0	0	0	0
NW_001915181	16384	0	0	0	0	0	0
NW_001915180	16477	0	0	0	0	0	0
NW_001915179	16484	0	0	0	0	0	0
NW_001915178	16559	0	0	0	0	0	0
NW_001915177	16623	0	0	0	0	0	0
NW_001915176	16662	0	0	0	0	0	0
NW_001915175	16677	0	0	0	0	0	0
NW_001915174	16680	0	0	0	0	0	0
NW_001915173	16707	0	0	0	0	0	0
NW_001915172	16732	0	0	0	0	0	0
NW_001915171	16764	0	0	0	0	0	0
NW_001915170	16784	0	0	0	0	0	0
NW_001915169	16810	0	0	0	0	0	0
NW_001915168	16852	0	0	0	0	0	0
NW_001915167	16901	0	0	0	0	0	0
NW_001915166	16914	0	0	0	0	0	0
NW_001915165	17014	0	0	0	0	0	0
NW_001915164	17039	0	0	0	0	0	0
NW_001915163	17046	0	0	0	0	0	0
NW_001915162	17270	0	0	0	0	0	0
NW_001915161	17274	0	0	0	0	0	0
NW_001915159	17406	0	0	0	0	0	0
NW_001915158	17509	0	0	0	0	0	0
NW_001915157	17739	0	0	0	0	0	0
NW_001915156	17938	0	0	0	0	0	0
NW_001915155	18096	0	0	0	0	0	0
NW_001915154	18210	0	0	0	0	0	0
NW_001915153	18236	0	0	0	0	0	0
NW_001915151	18555	0	0	0	0	0	0
NW_001915150	18708	0	0	0	0	0	0
NW_001915149	18820	0	0	0	0	0	0
NW_001915148	18833	0	0	0	0	0	0
NW_001915147	18901	0	0	0	0	0	0
NW_001915146	19033	0	0	0	0	0	0
NW_001915145	19364	0	0	0	0	0	0
NW_001915144	19390	0	0	0	0	0	0
NW_001915143	19399	0	0	0	0	0	0
NW_001915142	19456	0	0	0	0	0	0
NW_001915141	19496	0	0	0	0	0	0
NW_001915140	19574	0	0	0	0	0	0
NW_001915139	19742	0	0	0	0	0	0
NW_001915138	19880	0	0	0	0	0	0
NW_001915137	20031	0	0	0	0	0	0
NW_001915136	20065	0	0	0	0	0	0
NW_001915135	20101	0	0	0	0	0	0
NW_001915134	20106	0	0	0	0	0	0
NW_001915133	20368	0	0	0	0	0	0
NW_001915132	20616	0	0	0	0	0	0
NW_001915131	20629	0	0	0	0	0	0
NW_001915130	20664	0	0	0	0	0	0
NW_001915129	20683	0	0	0	0	0	0
NW_001915128	20701	0	0	0	0	0	0
NW_001915127	20771	0	0	0	0	0	0
NW_001915126	21033	0	0	0	0	0	0
NW_001915125	21066	0	0	0	0	0	0
NW_001915124	21085	0	0	0	0	0	0
NW_001915123	21145	0	0	0	0	0	0
NW_001915122	21188	0	0	0	0	0	0
NW_001915121	21192	0	0	0	0	0	0
NW_001915120	21257	0	0	0	0	0	0
NW_001915119	21627	0	0	0	0	0	0
NW_001915118	21775	0	0	0	0	0	0
NW_001915117	21871	0	0	0	0	0	0
NW_001915116	22083	0	0	0	0	0	0
NW_001915115	22165	0	0	0	0	0	0
NW_001915114	22267	0	0	0	0	0	0
NW_001915113	22404	0	0	0	0	0	0
NW_001915112	22492	0	0	0	0	0	0
NW_001915111	22642	0	0	0	0	0	0
NW_001915110	22866	0	0	0	0	0	0
NW_001915109	22938	0	0	0	0	0	0
NW_001915108	23148	0	0	0	0	0	0
NW_001915107	23356	0	0	0	0	0	0
NW_001915106	23360	0	0	0	0	0	0
NW_001915105	23377	0	0	0	0	0	0
NW_001915104	23379	0	0	0	0	0	0
NW_001915103	23465	0	0	0	0	0	0
NW_001915102	23737	0	0	0	0	0	0
NW_001915101	24145	0	0	0	0	0	0
NW_001915100	24222	0	0	0	0	0	0
NW_001915099	24355	0	0	0	0	0	0
NW_001915098	24646	0	0	0	0	0	0
NW_001915097	24871	0	0	0	0	0	0
NW_001915096	24990	0	0	0	0	0	0
NW_001915095	25024	0	0	0	0	0	0
NW_001915094	25092	0	0	0	0	0	0
NW_001915093	25167	0	0	0	0	0	0
NW_001915092	25169	0	0	0	0	0	0
NW_001915091	25240	0	0	0	0	0	0
NW_001915090	25370	0	0	0	0	0	0
NW_001915089	25830	0	0	0	0	0	0
NW_001915088	26356	0	0	0	0	0	0
NW_001915087	26475	0	0	0	0	0	0
NW_001915086	26578	0	0	0	0	0	0
NW_001915085	26601	0	0	0	0	0	0
NW_001915084	26785	0	0	0	0	0	0
NW_001915083	26867	0	0	0	0	0	0
NW_001915082	26955	0	0	0	0	0	0
NW_001915081	27037	0	0	0	0	0	0
NW_001915080	27084	0	0	0	0	0	0
NW_001915079	27116	0	0	0	0	0	0
NW_001915078	27297	0	0	0	0	0	0
NW_001915077	27355	0	0	0	0	0	0
NW_001915076	27550	0	0	0	0	0	0
NW_001915075	27630	0	0	0	0	0	0
NW_001915074	27728	0	0	0	0	0	0
NW_001915073	28351	0	0	0	0	0	0
NW_001915072	28396	0	0	0	0	0	0
NW_001915071	28565	0	0	0	0	0	0
NW_001915070	28909	0	0	0	0	0	0
NW_001915069	28991	0	0	0	0	0	0
NW_001915068	29140	0	0	0	0	0	0
NW_001915067	29492	0	0	0	0	0	0
NW_001915066	29493	0	0	0	0	0	0
NW_001915065	30204	0	0	0	0	0	0
NW_001915064	30445	0	0	0	0	0	0
NW_001915063	30808	0	0	0	0	0	0
NW_001915062	30850	0	0	0	0	0	0
NW_001915061	30941	0	0	0	0	0	0
NW_001915060	31028	0	0	0	0	0	0
NW_001915059	31193	0	0	0	0	0	0
NW_001915058	31198	0	0	0	0	0	0
NW_001915057	31234	0	0	0	0	0	0
NW_001915056	31317	0	0	0	0	0	0
NW_001915055	31365	0	0	0	0	0	0
NW_001915054	31684	0	0	0	0	0	0
NW_001915053	31689	0	0	0	0	0	0
NW_001915052	31836	0	0	0	0	0	0
NW_001915051	32303	0	0	0	0	0	0
NW_001915050	32576	0	0	0	0	0	0
NW_001915049	32595	0	0	0	0	0	0
NW_001915048	32769	0	0	0	0	0	0
NW_001915047	33071	0	0	0	0	0	0
NW_001915046	33104	0	0	0	0	0	0
NW_001915045	33380	0	0	0	0	0	0
NW_001915044	33452	0	0	0	0	0	0
NW_001915043	33563	0	0	0	0	0	0
NW_001915042	33613	0	0	0	0	0	0
NW_001915041	33682	0	0	0	0	0	0
NW_001915040	33744	0	0	0	0	0	0
NW_001915038	33914	0	0	0	0	0	0
NW_001915037	33975	0	0	0	0	0	0
NW_001915036	34337	0	0	0	0	0	0
NW_001915035	34781	0	0	0	0	0	0
NW_001915034	34833	0	0	0	0	0	0
NW_001915033	35098	0	0	0	0	0	0
NW_001915032	35140	0	0	0	0	0	0
NW_001915031	35237	0	0	0	0	0	0
NW_001915030	35581	0	0	0	0	0	0
NW_001915029	35762	0	0	0	0	0	0
NW_001915028	36110	0	0	0	0	0	0
NW_001915027	36157	0	0	0	0	0	0
NW_001915026	36169	0	0	0	0	0	0
NW_001915025	36463	0	0	0	0	0	0
NW_001915024	36586	0	0	0	0	0	0
NW_001915023	36659	0	0	0	0	0	0
NW_001915022	36793	0	0	0	0	0	0
NW_001915021	37365	0	0	0	0	0	0
NW_001915020	37415	0	0	0	0	0	0
NW_001915019	37539	0	0	0	0	0	0
NW_001915018	37574	0	0	0	0	0	0
NW_001915017	38246	0	0	0	0	0	0
NW_001915016	38501	0	0	0	0	0	0
NW_001915015	38875	0	0	0	0	0	0
NW_001915014	38900	0	0	0	0	0	0
NW_001915013	38921	0	0	0	0	0	0
NW_001915012	39477	0	0	0	0	0	0
NW_001915011	39577	0	0	0	0	0	0
NW_001915010	39896	0	0	0	0	0	0
NW_001915009	40008	0	0	0	0	0	0
NW_001915008	40236	0	0	0	0	0	0
NW_001915007	40961	0	0	0	0	0	0
NW_001915006	41379	0	0	0	0	0	0
NW_001915004	41777	0	0	0	0	0	0
NW_001915003	42556	0	0	0	0	0	0
NW_001915002	42629	0	0	0	0	0	0
NW_001915001	42641	0	0	0	0	0	0
NW_001915000	42861	0	0	0	0	0	0
NW_001914999	42970	0	0	0	0	0	0
NW_001914998	43091	0	0	0	0	0	0
NW_001914997	43194	0	0	0	0	0	0
NW_001914995	44003	0	0	0	0	0	0
NW_001914994	44058	0	0	0	0	0	0
NW_001914993	44332	0	0	0	0	0	0
NW_001914992	44650	0	0	0	0	0	0
NW_001914991	45027	0	0	0	0	0	0
NW_001914989	45831	0	0	0	0	0	0
NW_001914988	45983	0	0	0	0	0	0
NW_001914987	46543	0	0	0	0	0	0
NW_001914986	46886	0	0	0	0	0	0
NW_001914985	46906	0	0	0	0	0	0
NW_001914984	47053	0	0	0	0	0	0
NW_001914983	47248	0	0	0	0	0	0
NW_001914982	47611	0	0	0	0	0	0
NW_001914980	47872	0	0	0	0	0	0
NW_001914978	48512	0	0	0	0	0	0
NW_001914977	48638	0	0	0	0	0	0
NW_001914976	48784	0	0	0	0	0	0
NW_001914975	48877	0	0	0	0	0	0
NW_001914974	49118	0	0	0	0	0	0
NW_001914973	49349	0	0	0	0	0	0
NW_001914972	49369	0	0	0	0	0	0
NW_001914971	49425	0	0	0	0	0	0
NW_001914969	49482	0	0	0	0	0	0
NW_001914968	49569	0	0	0	0	0	0
NW_001914967	49838	0	0	0	0	0	0
NW_001914966	49845	0	0	0	0	0	0
NW_001914964	49894	0	0	0	0	0	0
NW_001914963	50689	0	0	0	0	0	0
NW_001914962	50805	0	0	0	0	0	0
NW_001914961	50816	0	0	0	0	0	0
NW_001914960	51042	0	0	0	0	0	0
NW_001914959	51414	0	0	0	0	0	0
NW_001914958	52018	0	0	0	0	0	0
NW_001914957	52599	0	0	0	0	0	0
NW_001914956	53356	0	0	0	0	0	0
NW_001914955	54085	0	0	0	0	0	0
NW_001914954	54337	0	0	0	0	0	0
NW_001914953	54494	0	0	0	0	0	0
NW_001914952	54996	0	0	0	0	0	0
NW_001914951	55049	0	0	0	0	0	0
NW_001914950	55914	0	0	0	0	0	0
NW_001914949	56067	0	0	0	0	0	0
NW_001914947	56534	0	0	0	0	0	0
NW_001914946	56913	0	0	0	0	0	0
NW_001914945	57127	0	0	0	0	0	0
NW_001914944	57228	0	0	0	0	0	0
NW_001914943	57900	0	0	0	0	0	0
NW_001914942	58118	0	0	0	0	0	0
NW_001914941	58122	0	0	0	0	0	0
NW_001914939	59019	0	0	0	0	0	0
NW_001914938	59297	0	0	0	0	0	0
NW_001914937	59479	0	0	0	0	0	0
NW_001914936	61582	0	0	0	0	0	0
NW_001914935	61702	0	0	0	0	0	0
NW_001914934	61707	0	0	0	0	0	0
NW_001914933	62220	0	0	0	0	0	0
NW_001914932	62837	0	0	0	0	0	0
NW_001914931	63843	0	0	0	0	0	0
NW_001914929	65518	0	0	0	0	0	0
NW_001914928	66904	0	0	0	0	0	0
NW_001914927	68359	0	0	0	0	0	0
NW_001914926	68604	0	0	0	0	0	0
NW_001914923	70200	0	0	0	0	0	0
NW_001914921	71275	0	0	0	0	0	0
NW_001914920	71795	0	0	0	0	0	0
NW_001914919	72267	0	0	0	0	0	0
NW_001914918	72538	0	0	0	0	0	0
NW_001914917	72904	0	0	0	0	0	0
NW_001914916	74468	0	0	0	0	0	0
NW_001914915	74661	0	0	0	0	0	0
NW_001914914	75049	0	0	0	0	0	0
NW_001914913	77074	0	0	0	0	0	0
NW_001914912	77296	0	0	0	0	0	0
NW_001914911	77532	0	0	0	0	0	0
NW_001914910	77971	0	0	0	0	0	0
NW_001914909	78698	0	0	0	0	0	0
NW_001914908	78895	0	0	0	0	0	0
NW_001914907	80014	0	0	0	0	0	0
NW_001914906	80673	0	0	0	0	0	0
NW_001914905	82939	0	0	0	0	0	0
NW_001914903	86660	0	0	0	0	0	0
NW_001914902	89534	0	0	0	0	0	0
NW_001914901	90397	0	0	0	0	0	0
NW_001914899	90683	0	0	0	0	0	0
NW_001914897	93024	0	0	0	0	0	0
NW_001914896	93434	0	0	0	0	0	0
NW_001914895	94149	0	0	0	0	0	0
NW_001914894	94549	0	0	0	0	0	0
NW_001914893	95818	0	0	0	0	0	0
NW_001914892	95967	0	0	0	0	0	0
NW_001914891	96438	0	0	0	0	0	0
NW_001914890	101830	0	0	0	0	0	0
NW_001914889	102655	0	0	0	0	0	0
NW_001914888	103315	0	0	0	0	0	0
NW_001914886	109509	0	0	0	0	0	0
NW_001914885	111264	0	0	0	0	0	0
NW_001914884	113642	0	0	0	0	0	0
NW_001914883	118395	0	0	0	0	0	0
NW_001914882	120372	0	0	0	0	0	0
NW_001914881	121449	0	0	0	0	0	0
NW_001914880	127074	0	0	0	0	0	0
NW_001914879	131471	0	0	0	0	0	0
NW_001914878	132287	0	0	0	0	0	0
NW_001914877	134460	0	0	0	0	0	0
NW_001914875	141750	0	0	0	0	0	0
NW_001914874	145071	0	0	0	0	0	0
NW_001914873	145104	0	0	0	0	0	0
NW_001914870	156102	0	0	0	0	0	0
NW_001914869	159841	0	0	0	0	0	0
NW_001914867	165291	0	0	0	0	0	0
NW_001914866	172069	0	0	0	0	0	0
NW_001914865	181222	0	0	0	0	0	0
NW_001914864	185630	0	0	0	0	0	0
NW_001914863	185930	0	0	0	0	0	0
NW_001914860	530629	0	0	0	0	0	0
