# Supplementary material for: Optimization of TaqMan-based quantitative PCR diagnosis for Entamoeba histolytica using droplet digital PCR
Source: PLoS Negl Trop Dis. 2025 Jun 5;19(6):e0012935. doi: 10.1371/journal.pntd.0012935 (PMC12165414; doi:10.1371/journal.pntd.0012935)
Supplement: S3 Data — (XLSX) [file pntd.0012935.s003.xlsx]

## Sheet: Sheet1
Query	Sample name	Primer	Sequence	Number of HSPs	Lowest E-value	Accession (E-value)	Description (E-value)
DDQ-13_Primer_F_contig_1	DDQ-13	Primer F	TCTTGCCCGTGCCGCGCTTAATGAAGACGCGAGCGACGGAGCTCTTGCGACGGCCGGTGCCGTAATTGTAGTTGCCGATCATCTTTGTCACACCTTATTAGAGGTCAAGAACCTTGGGCTGCTGAG	100	1.12e-55	AP031456	Sutterella wadsworthensis k47-0107-D9 DNA, complete genome
DDQ-13_Primer_F_contig_2	DDQ-13	Primer F	TGTCTGCGCCGCAGACATGATCGCCTCCGGCGGATGCGCCCGGATTTCTGCGGCGGGCGCAGAAACCGGTATGCGCAATGGTATAATTCG	25	2.72e-10	AP025576	Lachnospiraceae bacterium CE91-St56 DNA, complete genome
DDQ-13_Primer_F_contig_3	DDQ-13	Primer F	TTTTTGTATCCGCGCTGGAAACGATGATGCACGCCGTGCAGCTGCCGTTCGATGTAATCCTTCAGCCCCCTGGAGGTAATGGAATCGGTCACAATGGTGCCGCCCGGATTGCCCT	9	2.04e-07	CP142860	Caproiciproducens sp. CPB-2 chromosome, complete genome
DDQ-13_Primer_F_contig_4	DDQ-13	Primer F	CCTCAAACCCTTGGCATACAAACCTTGTCTGAAATTGGCGTTTCCTAGATGCGAATAGCACAAGGCCTTGTATTTAGGCTCATCCAGTTGCTTCATAGCCGTCAGCGCACACAGATAGCAACGAACAGCC	1	4.1e-55	CP043529	Phocaeicola vulgatus strain VIC01 chromosome, complete genome
DDQ-13_Primer_F_contig_5	DDQ-13	Primer F	GAATGGAGCCCTCAGATCAGATGGACTTTCTGTATGATGAAATTACAGATAAATGCAGGGCTGAGTATGACTGCGTGAAAAAGGTAGATCTGCTGGTCAGAACAAATTATCACCGGGA	0		not available	not available
DDQ-10_Primer_F_contig_1	DDQ-10	Primer F	GCAAAACGGGACGCACCGGCATGGCGGTTGAAATCAGCCGGCGCACCTTCACTGATTCGCTCGGCATCCGCTGGCTGCCCATGATTTTAAAATACGGCCACTGGCGCCAGGCGCT	2	4.78e-47	CP094682	Anaerotruncus colihominis strain VE303-02 chromosome, complete genome
DDQ-10_Primer_F_contig_2	DDQ-10	Primer F	TCAACATTGGAAATATCGCAGTCACCGAAATCGAGCGAAACATCCACATCTGAACTCTCATCACCGACATGGATCGAGGACGAAACATTTAAGCCGATCGAGCCAACCGGGCTGCGGTCCTCCGTA	0		not available	not available
DDQ-10_Primer_F_contig_3	DDQ-10	Primer F	ATATAGGTTTCAACAACCCGGTAACTTTTGTAAAAGAGCTGGAGAATGCAATGTCGGTTCATAATACACAATTGAATGATTCTTATCAAAGTTCCCGG	100	6.33e-38	CP046397	Bacteroides ovatus strain FDAARGOS_733 chromosome, complete genome
DDQ-10_Primer_F_contig_4	DDQ-10	Primer F	TGGTGCGCATTCTGGCAGGCACCCTGTGTGAGGTGGGCGCGGGCCGGATGCAGCCCGATGCCATCCCCGGCATCCTTGCCAGCCGGGACCGCAGCCAGGCCGGGCCGACGCTGCCCGCGAA	44	5.5e-53	CP094470	Faecalibacterium sp. I2-3-92 chromosome, complete genome
DDQ-10_Primer_F_contig_5	DDQ-10	Primer F	AAGAGACCCTCCGAAATCCCCATTTTATCTGCAAGAACCGCTTTTGGCGGGATTGATCCGGGGGTGCTGCGGTTTGCCGGAACGGATCTGCGGAAGGATAGCCGAAGAACGGACCTGTCCGCG	2	1.96e-52	CP102250	Alistipes indistinctus YIT 12060 chromosome, complete genome
DDQ-16_Primer_F_contig_1	DDQ-16	Primer F	GAAAATAAGGTGGCGCTAACGCCCTAATTGACATATATATCACTACCTTTGCAACATAAAGTAGGTGTTCAAAATTATTTTTACATTGAAAGTGCATTATCGGGGCGCAGATGTTCCCTTCGGGTGAGGG	5	2.43e-26	BK024100	MAG TPA_asm: Caudoviricetes sp. isolate ctuA22, partial genome
DDQ-16_Primer_F_contig_2	DDQ-16	Primer F	AGCCTGAGGACCAGATACACAAGCAGCAAGCAATGATGGCGGAATATGCCAAGCATGGTGTAAGCCCATTATCCGGTTGCTTGCCTAAGCTGATTCAGATGCCGGTTTGCGTTCCGATGTTC	84	9.42e-44	CP152484	Segatella copri strain HDD04 chromosome, complete genome
DDQ-55_Primer_F_contig_1	DDQ-55	Primer F	TGGTGCGCATTCTGGCAGGCACCCTGTGTGAGGTGGGCGCGGGCCGGATGCAGCCCGATGCCATCCCCGGCATCCTTGCCAGCCGGGACCGCAGCCAGGCCGGGCCGACGCTGCCCGCGAAG	44	1.59e-53	CP094470	Faecalibacterium sp. I2-3-92 chromosome, complete genome
DDQ-55_Primer_F_contig_2	DDQ-55	Primer F	TCGTCTTCATGTTTTGGGAGTCGAACTGGAACAGCACAAATTGGATAAGGTATATCAGGATTTCTT	100	7.33e-21	EU062385	Uncultured bacterium clone LM0ACA12ZF10FM1 genomic sequence
DDQ-47_Primer_F_contig_1	DDQ-47	Primer F	TATTGCCCGTGCCGCGCTTAATGAAGACGCGAGCGACGGAGCTCTTGCGACGGCCGGTGCCGTAATTGTAGTTGCCGATCATCTTTGTCACACCTTATTAGAGGTCAAGAACCTTGGGCT	100	2.31e-51	AP031456	Sutterella wadsworthensis k47-0107-D9 DNA, complete genome
DDQ-47_Primer_F_contig_2	DDQ-47	Primer F	GAAAATAAGGTGGCGCTAACGCCCTAATTGACATATATATCACTACCTTTGCAACATTATGAGTACACAAGATAACATATATCCCATATTCGACCGCATGCTGTCGCGCCACGACAAAGAGCAACT	81	0.00012	CP050831	Bacteroides faecium strain CBA7301 chromosome, complete genome
DDQ-47_Primer_F_contig_3	DDQ-47	Primer F	CAAGTTCTATGGTAAGTAAGTACGGGCAGCCAGGCGGAGTGGCTTATCCTACCAGCAAATTCGGGGTAAACGGTCTGACAATCTCTCTTGCAAGA	9	8.37e-11	CP022413	Blautia hansenii DSM 20583 chromosome, complete genome
DDQ-47_Primer_F_contig_4	DDQ-47	Primer F	GCATTATCCGGCTTCCCCCCGGAAACATTGAGGACATCATCGCCGGATCGGAAACGAGTGTTACGAGTACAGGCGGACAAATCAGCTAACGCGGAGAAACCATGCTGATAA	0		not available	not available
DDQ-47_Primer_F_contig_5	DDQ-47	Primer F	TCGGATTCGAAAGAGGCCTAAGGGAATGGAAACAATTCCTGAAACCGGAAGGAATGATCGCTGTCTCGGAAGTTTCTTGGCTCACGGATACCCGACCCGATGAGATTGA	33	6.55e-45	AP025578	Odoribacteraceae bacterium CE91-St21 DNA, complete genome
DDQ-47_Primer_F_contig_6	DDQ-47	Primer F	GCAAAACGGGACGCACCGGCATGGCGGTTGAAATCAGCCGGCGCACCTTCACTGATTCGCTCGGCATCCGCTGGCTGCGCATGATTTTAAAATACGGCCACTGGCGGCAGGCGCTCGGCCAGCCGCTTA	2	2.73e-57	CP094682	Anaerotruncus colihominis strain VE303-02 chromosome, complete genome
DDQ-47_Primer_F_contig_7	DDQ-47	Primer F	ACGATAAAAGCCAAAGAACGCAAACTATCTACAGGTTAGAGTTTGACTTCCATGCCATCGACATCGGGAAATAAAAACA	40	3.91e-26	AP025578	Odoribacteraceae bacterium CE91-St21 DNA, complete genome
DDQ-13_Primer_R_contig_1	DDQ-13	Primer R	CAGCAGGAATGATTAAGCGTTTCGTACTTTTTGGAGAAGTGCAGTGGTAGAGCGCAAATGTTCAAAAGTGATCGTTACGCAGCGTCCGCCCCAGCTGGCGG	3	3.01e-42	AP031456	Sutterella wadsworthensis k47-0107-D9 DNA, complete genome
DDQ-13_Primer_R_contig_2	DDQ-13	Primer R	GCCATCCTCCGGCACGGTTATGTATATAGCCGACCATGTCACAAAGAGCAGGGTAAAAGGCTACCAGTCCTTTGACACGTGAATCAAGTCCAGCTGTCACGATGGACAATCCTCCTCCTTGGC	32	4.62e-54	CP102263	Bacteroides uniformis strain ATCC 8492 chromosome, complete genome
DDQ-13_Primer_R_contig_3	DDQ-13	Primer R	TACCCCCATTAACACTCTGATTAACCCGTCATTTTATCTTAATCTACTGCACCAAATTAAACCTTAGTATT	0		not available	not available
DDQ-10_Primer_R_contig	DDQ-10	Primer R	TGACACGAATGCACCTAATGTGATTCAACCTGCATAAAACGAACACTGTGAATGAGGAGCCGGTTATCAGTCTAAAGTACGGACGCGAGGTCCAAGTGATGAAGTCGATATACCATTGCATCCTACAT	193	9.43e-57	CP098409	Blautia wexlerae strain NB2B-9-FAA chromosome
DDQ-55_Primer_R_contig_1	DDQ-55	Primer R	TGACACGAATGCACCTAATGTGATTCAACCTGCATAAAACGAACACTGTGAATGAGGAGCCGGTTATCAGACTAAAGTACGCACGC	187	1.7e-31	CP098409	Blautia wexlerae strain NB2B-9-FAA chromosome
DDQ-55_Primer_R_contig_2	DDQ-55	Primer R	AAAATTAACAGCGCCAAGGTGTTTGAGGTGGCTCTGGATGAAATGATGAGCCAGGAAGGCCCCTATTCCACGGAACGGCTGTGGGAGCTGTATCAAAAACATATGGCCCGCGCGGTGGAGGTAACCGC	3	6.37e-21	CP065321	Acutalibacter muris strain KB18 chromosome
DDQ-55_Primer_R_contig_3	DDQ-55	Primer R	GCCATCCTCCGGCACGGTTATGTATATAGCCGACCATGTCACAAAGAGCAGGGTAAAAGGCTACCAGTCCTTTGACACGTGAATCAAGACCAGCTGTCACGATGGACAATCCTCCTCCTTGGCT	37	5.69e-53	CP102263	Bacteroides uniformis strain ATCC 8492 chromosome, complete genome
DDQ-47_Primer_R_contig_1	DDQ-47	Primer R	TGACACGAATGCACCTAATGTGATTCAACCTGCATAAAACGAACACTGTGAATGAGGAGCCGGTTATCAGTCTAAAGTACGGACGCGAGGTCCAAGTGATGAAGTCGATATACCATTGCATCCTACAT	193	9.43e-57	CP098409	Blautia wexlerae strain NB2B-9-FAA chromosome
DDQ-47_Primer_R_contig_2	DDQ-47	Primer R	CGACACACAATACAGTGCAATAAACACAGTGAATTTAAATAAAGGATACTGAAGGGAGGAGATTGGATGAATTGTGATGAAAGTGT	6	2.52e-29	LR699005	Lachnospiraceae bacterium isolate MGYG-HGUT-02492 genome assembly, chromosome: 1 >gi|238874104|gb|CP001107.1| Agathobacter rectalis ATCC 33656 chromosome, complete genome
DDQ-47_Primer_R_contig_3	DDQ-47	Primer R	CAGCAGGAATGATTAAGCGTTTCGTACTTTTTGGAGAAGTGCAGTGGTAGAGCGCAAATGTTCAAAAGTGATCGTTACGCAGCGTCCGCCCCAGCTGGCGGCGAGCTTCGCCTCCGGCAGGTTTTCGG	3	9.43e-57	AP031456	Sutterella wadsworthensis k47-0107-D9 DNA, complete genome
DDQ-47_Primer_R_contig_4	DDQ-47	Primer R	GCCATCCTCCGGCACGGTTATGTATATAGCCGACCATGTCACAAAGAGCAGGGTAAAAGGCTACCAGTCC	20	1.08e-25	CP102263	Bacteroides uniformis strain ATCC 8492 chromosome, complete genome
DDQ-47_Primer_R_contig_5	DDQ-47	Primer R	AGAACTGGAAGGTCGATTTAAGCATGATAAAGAATAAAACCATCCGAAAGATTCTTGAACAAATTTTGGGTTTTGTTCCAGAAGAACCCATCTCAGCTATACAACTTGTTAACTTGCTGAACGAACATGT	0		not available	not available
